# Supplementary material for: Identification of key genes in gout and atherosclerosis and construction of molecular regulatory networks
Source: Front Cardiovasc Med. 2024 Nov 29;11:1471633. doi: 10.3389/fcvm.2024.1471633 (PMC11638179; doi:10.3389/fcvm.2024.1471633)
Supplement: Supplementary file 1 [file Datasheet1.zip]

Archive with 10 entries (9 files):
- Supplementary materials/
- Supplementary materials/Supplementary Table S1.xlsx
- Supplementary materials/Supplementary Table S2.xlsx
- Supplementary materials/Supplementary Table S3.xlsx
- Supplementary materials/Supplementary Table S4.xlsx
- Supplementary materials/Supplementary Table S5.csv
- Supplementary materials/Supplementary Table S6.xlsx
- Supplementary materials/Supplementary Table S7.xlsx
- Supplementary materials/Supplementary Table S8.xlsx
- Supplementary materials/Supplementary Table S9.xlsx
