# Supplementary material for: Identification of key genes in gout and atherosclerosis and construction of molecular regulatory networks
Source: Front Cardiovasc Med. 2024 Nov 29;11:1471633. doi: 10.3389/fcvm.2024.1471633 (PMC11638179; doi:10.3389/fcvm.2024.1471633)
Supplement: Supplementary file 1 [file Datasheet1.zip › Supplementary materials/Supplementary Table S1.xlsx]

## Sheet: GSE160170
Differential Analysis of GSE160170 Dataset
id	logFC	pvalue	sign
ZFP57	7.15245	0.00118438	Up
G0S2	5.64931	2.45347e-07	Up
CXCL8	5.62813	1.80678e-07	Up
IL1A	5.41185	0.00113952	Up
NR4A3	4.54293	4.50395e-06	Up
FAM71A	4.44015	2.71911e-06	Up
CCL3	4.32331	0.000215673	Up
SPINK6	-3.94663	0.0627077	Not sig
EREG	3.92099	1.5155e-05	Up
CCL18	3.82053	0.000750651	Up
RGS1	3.72376	6.51955e-05	Up
JUN	3.6541	1.34539e-06	Up
LHX3	3.56284	0.000101817	Up
HBEGF	3.42963	5.51514e-06	Up
CCL3L1	3.39746	0.000391126	Up
CXCL2	3.16961	4.79209e-05	Up
HIST1H3E	3.14252	0.000819306	Up
HYDIN	-3.11601	0.00976471	Down
CH25H	3.10559	0.00802077	Up
HIST1H3G	3.09697	6.92233e-06	Up
IL1B	3.09126	0.00195275	Up
TSC22D2	3.08861	3.02934e-07	Up
HIST1H2BN	3.07947	0.00133622	Up
CD83	2.98729	4.31833e-05	Up
LDHC	2.94509	0.000949604	Up
CCIN	2.91515	4.89347e-06	Up
NR4A2	2.88164	2.72118e-06	Up
B3GALT2	-2.87439	5.65122e-07	Down
UGT2B17	-2.87355	0.0011144	Down
WWC2	-2.85118	0.00995861	Down
TUBB2A	2.76519	0.000172708	Up
TAS2R4	-2.72459	3.02934e-07	Down
TKTL2	2.70809	4.92903e-05	Up
PTGS2	2.70239	1.30895e-05	Up
AC110619.1	2.68188	2.13262e-05	Up
ZBTB21	2.67161	0.00124092	Up
FP565260.3	2.64491	2.65736e-05	Up
BTG1	2.63301	0.000616419	Up
BHLHE40	2.62219	4.84163e-06	Up
S100B	-2.61745	0.00373075	Down
RNF17	-2.58382	0.00234486	Down
LUM	-2.56781	4.54414e-05	Down
PLEKHG1	2.56585	0.000189527	Up
AREG	2.54533	0.0189565	Up
HIST1H2BD	2.53885	0.000697712	Up
EDN2	2.51729	1.46482e-05	Up
CD69	2.5172	9.03895e-07	Up
SPDEF	2.47768	0.00480931	Up
C11orf96	2.4526	0.0039246	Up
OR10A6	2.42957	0.000705833	Up
IL6	2.42778	0.000889325	Up
SLC47A1	-2.40605	6.25571e-06	Down
AC020916.1	2.40129	0.000131139	Up
SLF2	-2.38819	1.15636e-06	Down
ADGRB3	-2.37984	0.00584452	Down
CCDC68	-2.37642	3.8728e-05	Down
ZNF836	-2.37371	0.00925263	Down
CXCL1	2.36303	0.000189527	Up
PCDH8	-2.35517	3.02934e-07	Down
CXCR6	-2.33937	3.02934e-07	Down
SOCS3	2.31265	1.68252e-05	Up
CXCL3	2.30006	0.000174537	Up
CXCR1	-2.29476	0.000380268	Down
HIST4H4	2.27597	0.00587033	Up
SLC22A16	2.26475	0.00041312	Up
TNFAIP3	2.26371	0.000468588	Up
S100A1	2.26188	1.18488e-06	Up
CSKMT	2.25229	0.00229351	Up
KCNK7	2.24852	4.55901e-06	Up
HIST1H1E	2.24561	0.00078359	Up
KBTBD3	-2.23141	0.000107671	Down
HIST1H4D	2.22584	9.18163e-05	Up
ACTL7B	2.22186	2.18443e-06	Up
CRACR2A	2.22076	0.000103062	Up
PLK2	2.20157	0.000828829	Up
NFKBIZ	2.19737	1.16752e-06	Up
MC3R	2.187	0.00141827	Up
SGK1	2.15241	6.06802e-05	Up
ANKRD18B	-2.14774	0.0042682	Down
PPP1R12B	2.13664	0.00318194	Up
HIST1H4B	2.12894	1.9415e-05	Up
HIST1H2BG	2.12117	0.00018779	Up
ZBTB24	2.11705	3.02934e-07	Up
ATF3	2.11041	5.02842e-06	Up
TNF	2.10326	0.00389759	Up
FKTN	-2.0973	6.25571e-06	Down
ADAMTS1	-2.08654	0.00112015	Down
PPP1R15A	2.08559	5.77228e-07	Up
NRG1	2.08508	0.0193911	Up
ZNF559-ZNF177	-2.0815	3.52664e-08	Down
PTGDS	-2.07998	0.0300268	Down
FAM217A	-2.07576	5.87043e-08	Down
KCNA5	-2.06734	0.00150503	Down
LINC01465	2.06648	9.51419e-05	Up
FAM43A	-2.06619	2.13605e-05	Down
HIST3H2BB	2.06326	0.00150534	Up
ID1	2.06182	1.4905e-05	Up
PPP4R1L	2.06113	9.51419e-05	Up
SLC1A7	-2.05225	0.0112479	Down
GPR20	-2.04952	6.12186e-05	Down
ADM	2.04911	5.57966e-05	Up
KIF13A	2.04743	7.14952e-05	Up
FILIP1L	-2.0356	3.02934e-07	Down
LINC01565	2.02742	0.00262694	Up
FAM20A	2.01881	0.156615	Not sig
CSRNP1	2.01833	5.37207e-07	Up
MEGF11	-2.01152	3.02934e-07	Down
NFIL3	1.9963	1.20146e-06	Up
XAGE1A	1.98604	0.0229504	Up
DUSP1	1.98367	3.71679e-05	Up
NOG	-1.97762	0.000105143	Down
HCAR2	1.97732	0.0022122	Up
ZNF683	-1.97325	0.00522512	Down
ID3	-1.9639	3.02934e-07	Down
MAP3K8	1.96313	2.57885e-06	Up
AC073264.3	1.9616	0.0079234	Up
ADAMTS2	1.95114	0.0594205	Not sig
TNFSF14	-1.93761	0.000186015	Down
HIST1H4I	1.93692	0.000900934	Up
MCC	-1.93263	4.04543e-05	Down
JUND	1.92733	0.0106455	Up
BX664727.3	-1.92729	0.00256174	Down
SPTSSB	-1.91385	0.002474	Down
NEFL	1.90938	0.000887584	Up
BTG2	1.9041	0.000635545	Up
KRT72	-1.89456	0.000365758	Down
IER3	1.88899	0.00110005	Up
TREM1	1.88551	0.00132022	Up
HIST1H2AG	1.87406	0.0026527	Up
MARCO	1.87105	0.0251587	Up
SYCP2L	-1.86174	0.00682643	Down
AL050303.4	-1.86066	0.000340184	Down
ZNF547	-1.85867	0.000503433	Down
ZNF322	-1.85482	4.89347e-06	Down
HIST2H2BF	1.85479	0.0020955	Up
CFAP45	1.85449	0.00115235	Up
KRT5	-1.83428	0.018071	Down
KLK3	1.83023	8.78254e-06	Up
LRIT3	-1.82676	0.00331331	Down
EDDM3B	-1.81877	0.000131637	Down
NNMT	1.81722	0.00558904	Up
HIST1H2BL	1.81545	0.000246936	Up
DDX3X	1.80012	0.00870225	Up
OSGIN2	1.78878	9.03798e-05	Up
ST8SIA4	-1.78712	0.000465206	Down
TNFSF11	-1.78347	1.49704e-07	Down
SCRG1	-1.76898	5.72012e-05	Down
RPRM	1.76661	0.00879682	Up
C1orf109	-1.76103	1.05561e-05	Down
HIST1H4L	1.75826	0.000304244	Up
AXIN2	1.75727	0.00604762	Up
B3GNT5	1.74939	0.00195308	Up
MMP1	1.74628	0.0142994	Up
CCR7	-1.74264	0.000198759	Down
LAX1	-1.73687	2.72118e-06	Down
DUSP2	1.7342	2.19506e-05	Up
SLC35G3	-1.73147	0.00173978	Down
CCDC121	-1.73128	0.00132124	Down
TLDC2	-1.73067	0.000418695	Down
FGD4	1.72949	0.000263961	Up
FEM1B	1.72483	0.000109068	Up
NINJ1	1.72378	0.000648239	Up
AC026333.3	1.71486	0.00220595	Up
AZIN1-AS1	-1.71335	0.000281928	Down
GPNMB	-1.71283	0.00362757	Down
HNRNPH1	-1.70211	0.000866307	Down
PSPH	-1.69652	0.164909	Not sig
WDCP	-1.69558	1.84535e-06	Down
ARL4A	1.6712	4.31833e-05	Up
RARRES1	-1.66744	0.00184222	Down
ZNF19	-1.6648	9.60546e-05	Down
PDE4D	1.65969	0.0259856	Up
VIT	-1.65598	0.000113145	Down
HIST1H2AI	1.65205	0.000697359	Up
DDIT3	1.65001	8.25622e-05	Up
LYZ	-1.64991	0.0736398	Not sig
FHIT	-1.64883	0.000927993	Down
FFAR1	1.64729	0.000892695	Up
ZNF132	-1.646	1.9415e-05	Down
CD274	-1.64582	1.34539e-06	Down
GIMAP5	-1.64041	2.86664e-05	Down
C9orf40	-1.6392	0.000118306	Down
TENT5C	1.63822	0.00742053	Up
RAB20	1.63509	0.000272844	Up
DHRS9	-1.63378	0.00126057	Down
INSL3	1.63058	1.18488e-06	Up
PRR26	1.62866	4.54532e-06	Up
MYO18B	-1.62735	0.0131664	Down
PLG	-1.62363	4.93005e-05	Down
TM4SF19	-1.62307	0.036386	Down
SYCE2	1.62186	0.000910648	Up
TCTE1	1.61513	0.021744	Up
ZFP36	1.61493	0.000246936	Up
ERAP2	-1.61449	0.00271909	Down
HEATR4	1.61393	0.000862367	Up
ANKRD46	1.61352	0.000406397	Up
PAQR8	-1.61277	0.000550408	Down
CISH	-1.60798	0.0156073	Down
PTGDR	-1.60783	0.000450605	Down
MTSS1	1.60371	1.88788e-05	Up
UGT2B11	-1.60118	0.075236	Not sig
HUS1B	1.60096	2.33765e-05	Up
CLEC4F	-1.59881	0.0012478	Down
HIST1H4J	1.59585	8.66093e-05	Up
INHBA	1.58923	0.0983961	Not sig
MYRFL	-1.58813	0.0463525	Down
TULP2	1.58784	0.0508926	Not sig
TRIM49	-1.58706	0.0294727	Down
ZNF175	-1.58281	4.89347e-06	Down
APOA2	1.58152	0.00182847	Up
BICDL1	-1.57925	0.000115995	Down
CHRNE	1.57747	0.0156121	Up
ABHD6	-1.57597	0.000172285	Down
PMAIP1	1.57081	0.000526469	Up
EVC2	-1.55938	0.00238535	Down
ABRA	-1.55768	1.09559e-05	Down
PLS3	-1.55114	0.000635545	Down
FBXO48	-1.55066	1.88445e-06	Down
ITGA1	1.54156	1.22432e-06	Up
CHRM4	-1.54122	0.0492994	Down
GIMAP4	-1.53827	0.000134228	Down
SFN	1.53729	1.04282e-05	Up
HIST1H2BC	1.53705	0.000147002	Up
AC006486.1	1.53584	0.00152015	Up
MFSD4A	-1.53234	5.62459e-08	Down
HSPA2	1.53211	0.00686108	Up
RSAD2	-1.5318	0.00380862	Down
GIMAP1	-1.53168	0.000168428	Down
PRG3	1.52846	0.000289686	Up
S100A12	1.52842	0.00570294	Up
DUSP4	1.52509	0.000188462	Up
CX3CR1	-1.52404	0.000193138	Down
USP2	1.51895	0.0139258	Up
LINC01619	-1.51852	0.000114419	Down
LAIR2	-1.51678	0.0628892	Not sig
TMEM255A	-1.51197	0.099174	Not sig
ZNF595	-1.51087	0.00305173	Down
FAM218A	-1.5095	0.000361608	Down
GK2	1.50622	0.00014154	Up
MDM4	1.50609	0.00030243	Up
MME	-1.50367	0.031699	Down
MUC20P1	-1.5002	4.54532e-06	Down
CXCL13	1.50009	0.00560171	Up
FOS	1.49978	0.00559529	Up
TNFAIP8L2	-1.49639	0.00426459	Down
LNX2	1.4943	0.000152266	Up
ZNF806	-1.49263	2.16949e-05	Down
TRIM49D1	-1.49166	0.00487068	Down
GPM6A	-1.49112	0.00927126	Down
HIST1H2BE	1.48909	0.000831832	Up
ZNF786	-1.48656	4.50395e-06	Down
IL7R	-1.48462	1.18488e-06	Down
MN1	1.48439	0.00157124	Up
DNAAF3	-1.48422	0.00023015	Down
DIP2A	-1.48287	3.94799e-05	Down
PIM3	1.48239	0.00253863	Up
PLCB4	-1.47725	3.50217e-06	Down
LINC01973	1.47333	0.000243247	Up
RASIP1	1.47141	0.0518796	Not sig
AC025125.1	1.47016	0.0383495	Up
TNFAIP8L3	1.46975	0.0765945	Not sig
CD40LG	-1.46836	0.00117577	Down
LYNX1	-1.46746	0.000875294	Down
BEST3	1.46489	0.0497421	Up
AC079341.1	1.46308	0.00730067	Up
FGGY	-1.46287	0.151606	Not sig
KRT13	-1.4605	1.37723e-05	Down
ZNF382	-1.46045	2.16765e-05	Down
TCTEX1D4	1.45893	0.00456914	Up
CITED4	1.45835	3.4355e-05	Up
KLRG1	-1.45507	1.98609e-05	Down
TRIM51	-1.45414	0.0372715	Down
NLRP3	1.45234	0.00081557	Up
KHDC4	-1.45135	5.64325e-06	Down
FNIP1	1.44823	0.000604462	Up
AC008770.2	-1.44503	8.6429e-05	Down
NRCAM	-1.44361	0.033094	Down
OSM	1.43889	0.000228407	Up
SLC2A11	-1.4387	0.000541503	Down
ZNF555	-1.43765	0.000120554	Down
ZFAND2A	1.43655	2.45037e-05	Up
KLHDC8A	1.43408	3.51319e-05	Up
ZNF649	-1.43367	0.000862367	Down
FAM200A	-1.43352	2.51499e-06	Down
TP53TG3D	-1.43305	0.0159992	Down
RNASEL	-1.43265	5.02148e-06	Down
BTN2A1	-1.43167	3.79601e-05	Down
EPHX4	-1.42826	0.00571263	Down
CT62	1.42825	0.0235624	Up
PDK4	-1.42571	0.00747531	Down
SLC26A2	-1.42499	2.79253e-06	Down
PLAG1	-1.42375	2.71911e-06	Down
CXCR2	-1.42274	0.0339211	Down
LMLN	-1.42184	0.00113677	Down
STARD13	-1.42149	1.12475e-05	Down
PRKACB	-1.42006	0.00106402	Down
PUDP	-1.41973	5.95475e-06	Down
KRTAP19-2	-1.41889	8.00487e-05	Down
STRIP2	-1.4091	0.000215647	Down
RPL34	1.40886	0.00485198	Up
GIMAP6	-1.40543	7.00202e-05	Down
ELOVL6	-1.40542	0.000733849	Down
ZAR1	1.40434	0.000191343	Up
TUBG2	-1.40379	0.00155651	Down
CLDN24	-1.40361	0.00275316	Down
IFIT1	-1.40049	0.0307349	Down
LINC01835	-1.39817	3.9707e-05	Down
MANSC1	-1.39709	0.0293033	Down
CTSG	1.38954	0.0583337	Not sig
EHHADH	-1.38844	2.26433e-05	Down
NHLRC2	-1.38669	3.02934e-07	Down
MEPCE	1.38638	0.00585407	Up
ATP5F1EP2	1.38528	0.0188382	Up
GNL1	1.38384	0.00325084	Up
LRRIQ1	-1.38221	0.00305173	Down
GOLGA8N	1.38151	0.242956	Not sig
KBTBD6	-1.37876	3.02934e-07	Down
DEFB1	-1.3787	0.110266	Not sig
IRS2	1.37828	3.05967e-05	Up
SCYL3	-1.37601	4.71634e-06	Down
TAF7L	-1.37541	0.00395494	Down
SGCE	1.3749	0.0110559	Up
TEC	-1.3741	0.000164169	Down
TMED6	1.37068	3.51319e-05	Up
BCL2A1	1.36871	0.000718674	Up
TXK	-1.36798	0.000352914	Down
USP31	1.36767	2.08437e-05	Up
LARP1	1.36451	0.00305173	Up
ADORA3	-1.36258	0.0088179	Down
ITPRIPL2	-1.36024	0.000104662	Down
PSMA4	1.3599	0.0326416	Up
CLEC1A	-1.35907	0.000266363	Down
CD80	1.35807	0.0165214	Up
ZNF670	-1.35722	0.000748736	Down
CCL8	-1.35576	0.0012733	Down
CAPN8	-1.35522	0.0176265	Down
LIN7A	1.35136	0.0178873	Up
LOXHD1	1.34935	0.104015	Not sig
ANKRD29	-1.34822	0.00409622	Down
GADD45B	1.34802	0.00372487	Up
C20orf194	-1.34801	6.58932e-06	Down
PLK3	1.34765	0.000150431	Up
IFIT3	-1.34752	0.0272325	Down
AC013489.1	-1.3442	0.0216469	Down
ETV7	-1.34314	0.181701	Not sig
KBTBD8	1.3427	0.00970231	Up
FEZ2	-1.34144	9.05591e-06	Down
TFAP2A	-1.34137	0.0151155	Down
TRIM64B	-1.34018	0.345832	Not sig
SRSF12	-1.33973	0.000127937	Down
DCANP1	-1.33902	0.000614346	Down
ZNF613	-1.33891	0.0010816	Down
MFAP1	-1.33872	3.79601e-05	Down
PLEKHF1	-1.33868	0.00095113	Down
SLA	-1.33669	6.23812e-07	Down
RIPK2	1.33641	0.000145385	Up
KLF14	1.33582	0.00172247	Up
AC013717.1	-1.33547	0.000537279	Down
ZC3H14	-1.33519	0.00111299	Down
MXD1	1.33088	0.000503433	Up
RTP4	-1.33008	0.0015572	Down
SLC35G6	-1.32822	6.64399e-06	Down
C10orf82	-1.32807	0.00220213	Down
TACSTD2	1.32642	0.0754804	Not sig
PEX6	1.32535	0.0260016	Up
JAM2	1.32458	0.000451241	Up
EGR1	1.32066	0.00135509	Up
ZNF624	1.31975	0.0193396	Up
GOLPH3L	-1.31958	6.44282e-06	Down
ZNF691	-1.31912	2.57885e-06	Down
CHRNA10	-1.31806	0.000348602	Down
TPTE2	-1.31753	0.000178222	Down
HTR1A	1.31666	0.00410551	Up
ZNF30	-1.3165	0.000244137	Down
CCDC142	-1.31423	2.3598e-05	Down
DENND2D	-1.31409	7.14952e-05	Down
HIST1H2BM	1.31315	9.097e-05	Up
PCARE	1.31284	0.301831	Not sig
ARPIN	-1.31147	0.0631244	Not sig
ZBTB10	1.30936	0.0329601	Up
FYCO1	1.30733	0.00809078	Up
HKDC1	-1.30635	0.00477704	Down
OLFML2B	-1.30586	0.0201689	Down
BBS12	-1.3055	0.000349846	Down
PIK3R3	-1.3044	0.00381178	Down
DKK2	-1.30398	0.00165802	Down
KNOP1	-1.30362	0.00011076	Down
MPV17L	-1.30131	0.000927654	Down
OXCT2	1.30026	0.0103943	Up
TP53RK	-1.29634	0.000567783	Down
CAMP	1.29614	0.151277	Not sig
SCT	-1.29599	0.00444346	Down
IGIP	-1.29512	0.000158476	Down
CRISP2	1.29226	0.138222	Not sig
ZSCAN10	1.29119	0.00672789	Up
HTR4	1.2911	0.00308828	Up
PLEKHH3	1.29092	0.00154687	Up
STAT1	-1.28815	0.00114212	Down
DCUN1D3	-1.28596	1.01031e-05	Down
SLC20A1	-1.28594	0.000123751	Down
CLMN	1.28583	0.00487131	Up
AC011239.1	1.28544	5.48038e-05	Up
RANBP17	-1.28534	2.48733e-06	Down
CERK	1.28488	0.0512595	Not sig
CR381670.1	-1.28307	0.0176589	Down
C1QTNF9B	1.28241	0.000230867	Up
ZNF287	-1.2819	3.84735e-05	Down
OR4C15	1.2782	0.0239434	Up
MCPH1	1.276	0.0177684	Up
ANTXR1	1.27532	0.000888217	Up
SLX4	-1.27422	0.000766208	Down
SERPINB10	1.27278	0.014317	Up
DRICH1	1.26747	0.0088496	Up
SYN1	1.26644	0.0524701	Not sig
GATA2	-1.26526	0.00834679	Down
PCDHB11	1.26435	0.0286322	Up
ZNF625-ZNF20	-1.26406	4.89347e-06	Down
ZGRF1	-1.2627	0.000104662	Down
C17orf97	1.26234	0.000773997	Up
OR8B2	1.26186	0.0386416	Up
SRRM5	1.25953	0.000360107	Up
PCOLCE2	1.2583	0.188644	Not sig
ZNF250	-1.2576	7.1616e-05	Down
HLA-DQB1	-1.257	0.00879962	Down
PXMP4	-1.25693	3.02934e-07	Down
MGP	1.25649	0.0146735	Up
SLC6A20	-1.25578	0.000537279	Down
LINC02313	1.25488	0.0712415	Not sig
CCR9	-1.25435	0.000177005	Down
TOM1L1	-1.25242	0.000402052	Down
ARRDC5	-1.25076	1.22432e-06	Down
ARHGAP25	-1.25	1.49232e-05	Down
PRH1	1.2494	0.00460785	Up
PLAUR	1.24928	2.42143e-05	Up
RPS6KA4	-1.24746	1.98076e-05	Down
KCTD11	-1.24726	0.000292738	Down
ZKSCAN3	-1.24726	0.013592	Down
COL8A1	1.24618	0.0092642	Up
ENPP7	1.24469	0.000287609	Up
EAF2	1.24317	0.00033104	Up
CCR2	-1.24261	0.0205866	Down
RAB3GAP1	1.24206	0.000106191	Up
FBXL14	1.24158	0.000808667	Up
GIMAP8	-1.24025	0.00121621	Down
MED12L	-1.24003	0.00226921	Down
ZNF227	-1.239	9.01719e-06	Down
P2RY14	-1.23823	0.000135866	Down
LIF	1.23674	0.0323913	Up
C4orf19	1.23647	0.000314109	Up
TRPC3	-1.23561	0.0935693	Not sig
GNLY	-1.23468	0.0959762	Not sig
AP002884.4	-1.23397	0.0018987	Down
ANKRD20A3	-1.23365	0.00608694	Down
RPL22L1	1.2312	4.23466e-05	Up
FAM81A	-1.23108	0.000449184	Down
CCDC59	1.22931	3.9707e-05	Up
KLF10	1.22805	1.17945e-05	Up
SFRP1	1.22785	0.0927484	Not sig
MPZL3	-1.22766	5.12352e-05	Down
SDK2	-1.22656	0.0105476	Down
ZNHIT6	-1.22638	2.65272e-05	Down
BCL6	1.22586	0.000430177	Up
KIF1BP	-1.2251	5.81859e-05	Down
MAGEC2	1.22483	0.0216893	Up
ZNF623	-1.22299	0.00328227	Down
C1orf220	-1.22286	0.005078	Down
OR2T27	1.22255	4.04959e-05	Up
KLHL31	1.22238	0.000868511	Up
ANO4	-1.22182	0.0963538	Not sig
ZNF516	1.22141	0.00188728	Up
TRIM61	-1.22118	6.89029e-06	Down
NPC1	-1.22063	0.000122581	Down
PLA2G10	-1.22043	1.56642e-05	Down
ADCY7	-1.21971	9.59547e-05	Down
SERTM1	-1.2189	0.0250002	Down
GPR39	-1.21866	0.00251479	Down
SERPINF1	-1.21806	0.00497601	Down
C9orf72	1.21735	0.00095113	Up
GNAI3	-1.21631	6.37473e-05	Down
TMEM99	-1.21621	2.59392e-05	Down
LIPC	-1.21609	0.027271	Down
PACSIN1	-1.21572	0.000100341	Down
GPR155	-1.21376	0.000616738	Down
UCHL1	1.21356	0.00689091	Up
CAPN15	-1.21353	0.00410551	Down
CFAP74	1.2128	0.0264615	Up
ZSCAN12	-1.21155	0.0012857	Down
CLDN19	1.2115	0.000230724	Up
ZNF286B	-1.2106	0.00277952	Down
ATP8B1	-1.20986	4.04301e-05	Down
NAMPTP1	1.20453	0.0054139	Up
CCR5	-1.20307	0.000243547	Down
ZNF419	-1.20193	2.71911e-06	Down
ZBTB44	1.20187	0.017213	Up
POFUT2	-1.20031	0.000353617	Down
CASP10	-1.20029	3.71914e-06	Down
ANKRD36	1.20023	0.0017674	Up
DRC1	-1.19988	0.014984	Down
RFPL4AL1	1.19912	0.105152	Not sig
ZBTB12	-1.1991	0.0423609	Down
RGS19	-1.19771	6.16372e-06	Down
CALHM1	-1.19714	8.60415e-05	Down
ZNF546	-1.1964	0.000189527	Down
PGBD2	-1.19629	4.07497e-05	Down
ZNF550	-1.19563	0.000339039	Down
TMIGD2	-1.1935	0.00468373	Down
AL355390.1	1.19343	0.0109577	Up
TIGD4	-1.19267	0.00300189	Down
IDO2	-1.19235	2.86742e-06	Down
CCR3	-1.19229	0.0595544	Not sig
AP000944.2	-1.19183	4.34024e-05	Down
GRIN1	1.1913	0.000697593	Up
NAP1L5	1.19114	0.00735231	Up
DUSP6	-1.19104	0.0776941	Not sig
TRIM48	-1.19038	0.0324826	Down
TRIB1	1.19024	0.0258124	Up
TSPYL2	1.18966	0.0411855	Up
ZNF658	-1.18927	6.68188e-05	Down
HIST2H2AA3	1.18892	0.000106649	Up
BBS10	-1.18746	0.000508984	Down
ZBED8	-1.18668	0.00442136	Down
PTS	1.18572	0.000513502	Up
PANX2	1.18529	1.44088e-05	Up
DOCK7	-1.18352	6.35104e-05	Down
AL355102.2	1.18331	0.0177624	Up
CIB2	-1.18095	0.00184733	Down
PIAS3	1.18045	0.0271729	Up
ZNF397	-1.17912	1.1245e-06	Down
TMEM156	1.179	0.0168885	Up
OSBPL5	-1.17685	0.00570411	Down
PRKAR1A	-1.17522	5.35934e-05	Down
NFIA	-1.17355	2.51499e-06	Down
SMPD3	-1.17242	0.0113901	Down
GABARAPL1	1.17166	0.000212207	Up
DHX35	-1.17162	0.00078359	Down
SCML2	-1.17051	0.00316455	Down
ZMYND10	-1.17023	0.0264026	Down
KRIT1	-1.17021	1.56642e-05	Down
TTC9C	-1.16992	0.000635076	Down
FOSL1	1.16979	0.00588366	Up
UTRN	-1.16941	0.000334419	Down
ZNF225	-1.16935	3.3064e-07	Down
P2RY13	-1.16859	0.104286	Not sig
PARD3	1.16858	0.0129183	Up
PLPP6	-1.16833	0.000355141	Down
FAM53C	1.16765	0.000136339	Up
SSH2	1.1668	0.000338715	Up
MTMR10	1.16667	0.0118665	Up
TMEM102	-1.16659	2.56289e-06	Down
RBM4B	-1.16614	4.50395e-06	Down
AC084871.2	1.16583	0.0051735	Up
USH1G	-1.16556	0.0251393	Down
MTR	-1.16527	0.000167723	Down
PDZD2	-1.16516	3.84735e-05	Down
RNF34	-1.16399	3.02934e-07	Down
AC129492.1	1.16344	0.0250086	Up
ZNF28	-1.16253	8.34744e-05	Down
OR2W3	1.15931	0.0536005	Not sig
TIPIN	-1.15907	0.00113952	Down
EOMES	-1.15859	0.00243802	Down
PDGFD	-1.15839	0.0122189	Down
PROC	-1.15827	0.00535577	Down
CAPN12	-1.15787	0.0158136	Down
SPCS3	1.15709	0.000103062	Up
ZNF260	-1.15592	0.0058928	Down
IGDCC4	-1.1558	0.0016834	Down
PLTP	-1.15455	0.0117237	Down
CASP2	-1.15396	0.000175101	Down
RNF145	-1.15387	5.74734e-06	Down
CA5B	-1.15318	3.46525e-06	Down
UGT2B7	-1.15276	4.98852e-05	Down
HEXIM1	1.15183	7.38407e-05	Up
CBY1	-1.15158	4.72888e-06	Down
NLRP2	-1.15045	0.0492994	Down
MPO	1.14966	0.0709074	Not sig
USP37	-1.14828	1.41917e-05	Down
APBA2	-1.1481	0.00224414	Down
YRDC	1.14799	2.0439e-05	Up
NAMPT	1.14789	0.0228636	Up
CMTR2	-1.14746	1.41917e-05	Down
SCARB1	-1.14683	0.00018779	Down
HNF1A-AS1	1.14589	0.00429492	Up
SBDS	1.14587	0.000178222	Up
RFPL4A	1.14539	0.167257	Not sig
FKBP9	-1.14494	0.00109855	Down
FKBPL	-1.14485	0.000300265	Down
WTAP	-1.14452	0.000529372	Down
ST8SIA6	-1.14446	0.0147796	Down
RETN	1.14272	0.250317	Not sig
HIST1H2BF	1.14235	0.00272627	Up
C20orf181	1.14179	0.00914854	Up
GAN	-1.14173	0.00527589	Down
CEACAM5	1.14116	0.140071	Not sig
ATP6AP1L	-1.1388	4.89347e-06	Down
KLRC4-KLRK1	-1.13795	0.00540157	Down
FCGR3A	-1.13718	0.001321	Down
NRXN1	-1.13635	0.0625749	Not sig
TMTC1	1.13635	0.242956	Not sig
AL133373.2	-1.13609	0.0015332	Down
YEATS2	-1.13596	1.12848e-05	Down
VCPIP1	-1.13582	3.13746e-06	Down
CXCL10	-1.13571	0.0529863	Not sig
NAB2	-1.13563	0.00284145	Down
USP44	-1.13562	3.94334e-05	Down
C2CD6	-1.13538	2.30796e-06	Down
PRH2	1.13483	0.000809842	Up
CARNMT1	-1.13406	6.29487e-05	Down
RPL10	1.13405	0.00151966	Up
PPP1R14C	-1.13352	0.00659336	Down
SORBS2	-1.13317	0.017213	Down
BTG3	1.1307	0.00621741	Up
CXorf58	-1.13068	0.0344427	Down
PTPRO	-1.13035	0.0126602	Down
LRRC72	1.13023	0.0194753	Up
PURB	1.13011	0.000875983	Up
ZNF217	-1.12989	4.50395e-06	Down
SLFN12L	-1.12964	0.00310546	Down
OR8G5	1.1292	0.0148388	Up
ALX1	-1.12865	0.0387116	Down
GRAMD2B	-1.12803	0.000679639	Down
ARL9	1.12801	0.0186169	Up
ZNF619	-1.12625	0.000289927	Down
LAMB3	1.12514	0.0777075	Not sig
H2AFB1	1.12491	0.00132786	Up
CD1B	-1.1246	0.00378021	Down
C12orf42	1.12383	0.00944993	Up
ZNF596	-1.12289	0.012443	Down
H3F3C	1.12233	0.000269634	Up
RNMT	1.12227	0.0122452	Up
ZNF566	-1.12219	4.89347e-06	Down
FAM170A	-1.12188	4.60018e-06	Down
TRIM10	1.12093	0.000426045	Up
SFMBT2	-1.12047	0.00107019	Down
USPL1	-1.11937	0.00137417	Down
RASD1	1.11934	0.00659106	Up
SCN7A	-1.11926	0.097633	Not sig
RHOXF1	1.11801	0.10678	Not sig
GYPB	1.11757	0.0746804	Not sig
NUFIP1	-1.11755	0.00143614	Down
GSTA5	1.11734	0.0367752	Up
CYCS	1.11666	0.0270921	Up
IER5L	-1.11575	0.00191347	Down
CADM2	-1.11549	0.00760859	Down
FAM47C	-1.11515	0.012127	Down
F3	1.11498	0.132839	Not sig
LRP6	-1.1143	0.00590217	Down
C16orf58	-1.11398	8.05884e-06	Down
TTC24	-1.11382	0.00682643	Down
NRARP	1.11194	0.155788	Not sig
HTR1F	-1.11188	0.00230263	Down
CHM	-1.11081	1.19815e-05	Down
NUP43	-1.11042	1.83205e-05	Down
RGCC	1.11022	0.00145686	Up
AC006213.1	-1.11019	0.0237927	Down
GLI3	-1.11004	0.0275295	Down
STRN3	-1.1092	6.7566e-05	Down
PHLDB2	-1.10886	0.0105605	Down
CLIC5	-1.10878	8.72302e-05	Down
MTERF2	-1.10833	0.00665233	Down
CXCL9	-1.1083	0.139833	Not sig
TAGAP	1.1075	0.000929604	Up
HNF1A	1.10738	1.8766e-05	Up
RBP4	1.10663	0.112352	Not sig
RMI1	-1.10653	0.000892374	Down
NGRN	-1.10583	0.00125858	Down
RASGEF1B	1.10529	0.00355684	Up
SIAH3	-1.10469	0.00380947	Down
SLC40A1	-1.10445	0.000174915	Down
LILRA4	-1.10423	0.0221056	Down
ZNF347	-1.10418	0.000186015	Down
AL133353.2	-1.10356	8.0128e-07	Down
IL36B	1.10271	0.0869882	Not sig
KCTD6	-1.10199	4.02148e-05	Down
B4GALT4	-1.10194	7.5918e-05	Down
WASF1	1.10125	0.000209927	Up
DLEC1	1.10105	4.89437e-06	Up
UGT2A3	-1.10083	0.0116344	Down
OR4F1P	-1.10078	0.00617961	Down
BACH2	-1.10009	0.00781989	Down
FBXW8	-1.09999	9.18163e-05	Down
AC008736.1	-1.09962	0.0387137	Down
ZBED2	-1.09941	0.00209433	Down
GPR183	1.09918	0.000365741	Up
DCUN1D2	-1.09909	0.00126035	Down
GLCCI1	-1.09899	0.00112652	Down
TLR3	-1.09894	0.00876144	Down
CMTM1	-1.09891	0.00156626	Down
SPIN3	-1.09849	0.0002087	Down
CYP2R1	-1.09832	3.79601e-05	Down
ST20	1.09828	0.0120064	Up
BCL2L13	1.09767	0.000781087	Up
MED11	-1.09761	8.60265e-06	Down
BRWD1	-1.09752	0.000408148	Down
AL358613.3	1.09746	0.00607868	Up
CCDC184	1.09723	0.0011144	Up
SGCG	1.0972	2.6537e-06	Up
BOD1	-1.09453	2.40487e-05	Down
GCNT4	-1.09382	0.000812087	Down
TRIM38	-1.09368	3.32693e-05	Down
GBP3	-1.09362	9.04916e-05	Down
NCOA5	-1.09336	3.52581e-05	Down
ENPP3	-1.093	0.00826156	Down
VIPR1	-1.09263	3.9707e-05	Down
MARVELD3	-1.0921	0.0017674	Down
LMOD3	-1.08988	5.95057e-05	Down
ISPD	-1.08975	0.00026342	Down
IL34	1.08868	0.0239412	Up
PCED1B	-1.08832	6.89029e-06	Down
WSB1	-1.08818	0.000197076	Down
ADGRB2	-1.08814	0.00456914	Down
IL4	-1.08805	0.084798	Not sig
LRRC6	1.08636	0.0144648	Up
AC018470.1	1.08551	0.00130509	Up
MYCL	-1.08528	0.00106334	Down
BLOC1S4	-1.08516	0.000693437	Down
TMEM14EP	1.08498	0.102089	Not sig
FCGR3B	-1.08486	0.000932211	Down
CARMIL3	-1.08369	0.0977241	Not sig
TRIM17	-1.08359	0.000443626	Down
TMEM184C	-1.08357	3.9707e-05	Down
DGKK	-1.08347	0.0509989	Not sig
STRA8	-1.08333	0.0620631	Not sig
IDO1	-1.08243	0.00257513	Down
IDI1	1.08226	0.00289589	Up
SLFN11	-1.08223	2.59259e-05	Down
DYNLL2	1.08149	0.00168999	Up
LRRC2	-1.07978	0.000953894	Down
AC122719.2	1.07959	0.0257248	Up
HIST1H2BJ	1.0785	0.00149514	Up
ABCA9	-1.07831	0.000972226	Down
IL15RA	1.07823	0.00887204	Up
SLC10A7	-1.07754	6.37473e-05	Down
SLCO4C1	-1.07741	0.000693437	Down
ALDH1B1	-1.07681	0.00145686	Down
ZFP69	-1.0762	3.73614e-05	Down
MORN3	-1.07593	0.0132037	Down
QSER1	1.07507	1.4905e-05	Up
SMAD4	-1.07458	7.16317e-05	Down
NEMP1	-1.07451	0.000465206	Down
ZNF493	-1.07382	0.000262177	Down
PTPRB	-1.0737	0.133236	Not sig
VEGFA	1.07348	0.00692116	Up
INPP5A	-1.07329	4.04301e-05	Down
RAD9A	-1.072	0.00879235	Down
LIMS3	1.0718	0.000215673	Up
CASP8	-1.07128	0.000157753	Down
AL353608.4	-1.0711	0.000469882	Down
KRT23	-1.07079	0.170097	Not sig
ZNF512	-1.06972	0.000113467	Down
TRIM22	-1.06947	4.79209e-05	Down
AC132192.2	1.06943	0.0027942	Up
TSGA10	1.06896	0.0048222	Up
TBX21	-1.0687	0.00314601	Down
GJB7	-1.06658	0.0024255	Down
ZNF626	-1.06623	0.000820691	Down
KDELC2	-1.06582	0.0112784	Down
PPP2R5C	-1.06508	0.00343068	Down
LBH	-1.06505	0.00531539	Down
FAN1	-1.06483	0.0002172	Down
PIGR	1.06427	0.0545221	Not sig
PRSS23	-1.0641	0.0646036	Not sig
AC003002.3	-1.06382	0.00424577	Down
ZSCAN2	-1.0628	0.00249344	Down
TTC39A	-1.06265	0.0232354	Down
CPT2	-1.06108	8.372e-05	Down
FIGNL2	-1.06098	0.0746138	Not sig
KRBA2	-1.06018	2.74057e-06	Down
LRRN3	-1.05997	0.0354234	Down
SACM1L	-1.05996	0.000237347	Down
TEX45	1.05991	0.0268736	Up
ZNF346	-1.05981	3.9707e-05	Down
C12orf56	-1.05975	0.00106334	Down
ELFN1	1.05933	0.152532	Not sig
MCOLN3	1.05774	0.00670938	Up
MBP	-1.05763	0.0201613	Down
IQCK	-1.05753	0.00765899	Down
TOMM7	1.05731	1.18135e-05	Up
AC244453.1	1.05711	1.09559e-05	Up
SCNN1A	-1.05642	1.15636e-06	Down
NUPL2	-1.05472	0.000155355	Down
PLCXD1	-1.05451	0.000426045	Down
TFPI2	-1.05426	0.0257773	Down
TNFRSF1A	-1.05407	0.00155498	Down
TIPARP	1.05379	5.00379e-06	Up
OCLN	-1.05368	0.545291	Not sig
ARMC1	-1.05343	1.69101e-05	Down
RNF8	-1.05333	9.51419e-05	Down
AGAP2	-1.05237	0.00183493	Down
CCDC182	1.05216	0.00466263	Up
MFAP3	-1.05207	0.000172958	Down
CC2D2B	1.05184	0.00055687	Up
AC067968.1	-1.05132	0.000141542	Down
THEMIS	-1.05109	0.000917916	Down
HTRA1	1.05105	0.054038	Not sig
COL24A1	-1.05086	0.00025197	Down
KLRD1	-1.05075	0.00954454	Down
TMEM106B	-1.05054	0.000121218	Down
GOLGA8R	-1.05031	0.0148058	Down
ZNF316	-1.05018	0.104266	Not sig
GRK2	1.05009	0.00320012	Up
IER2	1.0495	8.34744e-05	Up
ZNF718	-1.04949	0.011072	Down
FAM110A	-1.04927	7.09396e-05	Down
GLYCTK	-1.04921	0.00290079	Down
CASC10	1.04884	0.000161108	Up
HS1BP3	1.04881	0.000106191	Up
GPM6B	-1.04874	3.0184e-05	Down
SSMEM1	1.0487	0.0744947	Not sig
PLXNA2	1.04868	0.0388016	Up
SYNRG	-1.04816	3.19847e-05	Down
CAB39L	1.04697	0.00178613	Up
APOL3	-1.04696	8.372e-05	Down
SH3PXD2A	-1.04694	0.00554898	Down
IPO7	-1.04682	0.00196362	Down
ALS2	-1.04614	0.000103365	Down
KIAA1328	1.04609	0.0425233	Up
UTP25	-1.04597	8.10498e-05	Down
TBCCD1	-1.04586	5.25972e-05	Down
CORO6	-1.04535	0.000163144	Down
TXNIP	-1.04521	0.00406275	Down
UBE3C	-1.04513	0.000164691	Down
LINC02054	1.04511	0.000230867	Up
ALPK2	1.0449	0.0868261	Not sig
NDRG2	-1.04454	0.0174132	Down
AGL	-1.0433	0.0065779	Down
IKZF3	-1.04329	0.00393798	Down
KLRK1	-1.04318	0.00843275	Down
LYPD2	-1.04317	0.180321	Not sig
TUBB8	1.04289	0.0177737	Up
ANLN	-1.04248	0.00609204	Down
GZMB	-1.04244	0.0563674	Not sig
DEFA4	1.04225	0.279689	Not sig
STK11	-1.04193	0.000424929	Down
CADM1	1.04176	0.0128158	Up
SNAPC3	-1.04147	2.10543e-05	Down
CRYBG2	-1.04096	0.000892374	Down
AC018445.2	1.04061	0.0491807	Up
ACTA1	1.04025	0.0055889	Up
C2CD2	-1.03941	3.44631e-05	Down
COL28A1	1.03905	0.0209951	Up
PGF	1.03779	3.82569e-05	Up
ZFP3	-1.03765	0.00884855	Down
CNTNAP3	1.03741	0.00967927	Up
EEF1AKNMT	-1.03739	0.00362447	Down
RUNX1	1.03715	2.16765e-05	Up
SACS	1.03689	0.00145686	Up
SLFN5	-1.03667	0.00645585	Down
BIRC6	-1.03535	0.000127551	Down
ALKAL2	-1.03524	0.0069869	Down
FANCF	-1.0349	0.000316167	Down
AC093791.1	1.034	0.0311509	Up
CCDC175	1.03259	0.000769722	Up
IFI44L	-1.03195	0.128055	Not sig
ZNF248	-1.03088	0.000766208	Down
PRODH	1.03004	1.29914e-05	Up
RRP12	1.02984	0.0124168	Up
NEU2	1.02954	0.0165907	Up
FAIM2	1.0294	0.000611722	Up
PAFAH2	-1.02933	0.00645518	Down
APOL4	-1.02921	0.0130478	Down
NIPA1	-1.02915	6.83747e-05	Down
RRS1	-1.02866	0.000563519	Down
ZNF646	1.02845	0.000325263	Up
HPR	1.02815	0.373597	Not sig
IQCD	1.02812	0.0308015	Up
SYT1	1.02732	0.00013016	Up
C2orf70	1.02663	0.0223695	Up
NUDCD3	-1.02652	0.00119346	Down
HTR2B	1.02619	0.221925	Not sig
GIMAP7	-1.02614	0.000393725	Down
CSTF3	-1.02526	0.000127441	Down
MAGEA12	1.02517	0.123962	Not sig
TRGV10	-1.02498	0.00378827	Down
USP18	-1.02467	0.00590993	Down
TMTC3	-1.02433	0.000965272	Down
NDUFAF5	1.02399	0.00559198	Up
PCP4	1.02376	0.0691217	Not sig
BTBD19	1.02345	0.00693975	Up
ZNF177	-1.02335	0.000742882	Down
CD2	-1.02317	0.000292738	Down
PPP1R10	-1.02302	2.61586e-05	Down
AC007342.3	-1.02274	0.0591251	Not sig
STS	-1.02128	0.00559529	Down
ASTN2	-1.02101	0.0016834	Down
PHF21A	1.02072	1.87409e-05	Up
GOLGA8T	-1.02066	0.00532699	Down
CCDC149	1.02062	0.0131549	Up
SOWAHD	-1.02024	0.0276043	Down
PTP4A1	1.02007	0.00260691	Up
HMGXB4	-1.0196	1.60231e-05	Down
PTPRE	1.01902	0.00149798	Up
GOLGA8F	-1.01811	0.000362667	Down
NT5DC4	1.01784	0.00219309	Up
C16orf87	1.01638	0.000887211	Up
ZAN	-1.01596	0.0357129	Down
UBL4A	-1.01548	2.03519e-05	Down
LIG4	-1.01514	0.000162345	Down
SIGLEC1	-1.01475	0.0947	Not sig
CHAC2	-1.01451	0.000414858	Down
DNAH3	-1.01442	0.00208188	Down
CLCN7	-1.01358	0.014484	Down
FMR1	-1.01311	0.00730059	Down
STOX1	-1.01297	0.279434	Not sig
HIST1H2AE	1.01288	0.00031405	Up
ZNF443	-1.01285	0.0145372	Down
FANCE	-1.01263	4.23019e-05	Down
RPL5	1.01234	0.0264026	Up
HOXA5	1.01146	0.128558	Not sig
TIGD3	-1.01076	5.51514e-06	Down
ACMSD	-1.01047	0.00700988	Down
TMEM245	-1.0101	2.80411e-05	Down
TRMT1L	-1.00926	0.00585407	Down
ZZEF1	-1.00839	0.000412099	Down
ADPRHL2	-1.00793	0.000348602	Down
TERF2	-1.00756	3.44631e-05	Down
OTUD7B	-1.00709	0.00326932	Down
LAMA2	-1.00704	0.010217	Down
TBP	-1.0068	2.79253e-06	Down
RNF227	-1.00653	0.000887584	Down
LINC01948	-1.00643	0.0123632	Down
AL159163.1	1.00606	0.00249869	Up
IL22	1.006	0.194485	Not sig
BTNL2	1.00591	0.0637673	Not sig
GLYATL3	1.0058	0.0862688	Not sig
MYBPH	-1.00472	0.0102891	Down
RGS2	1.00453	0.00390794	Up
POLE3	1.00339	0.00370433	Up
ENPP5	-1.00303	0.00567791	Down
GSTA2	1.00295	0.186586	Not sig
CDKL2	-1.00292	0.000340184	Down
BNIPL	-1.00261	0.000117938	Down
OR10A2	-1.00244	0.0042011	Down
ZNF253	-1.00217	0.00119897	Down
HAUS5	-1.00172	0.00744765	Down
NEK11	-1.00106	0.00124681	Down
MFSD4B	-1.00101	0.000950848	Down
IL10	1.0006	0.000199138	Up
CCR8	-1.00049	0.0843296	Not sig
PDE12	1.00033	0.0116557	Up
WDR43	1.00004	0.0163203	Up
SPATA9	-0.999715	0.000563519	Not sig
TMEM51	-0.999597	0.00533433	Not sig
ZSCAN21	-0.998575	0.00271811	Not sig
BEX5	0.997817	0.00137793	Not sig
YIPF4	-0.997722	0.00031816	Not sig
CHST10	-0.997419	0.0294067	Not sig
MLANA	-0.997223	0.00132974	Not sig
ACADS	-0.99709	0.000270449	Not sig
WDR11	-0.996977	2.99603e-05	Not sig
SLC14A1	-0.996948	0.000135414	Not sig
VWA8	0.996926	0.0266183	Not sig
FNBP4	-0.996551	0.000424929	Not sig
PSEN1	-0.996097	4.59931e-05	Not sig
ABHD11	-0.995277	7.86577e-05	Not sig
SUN3	-0.99446	0.0155475	Not sig
UCP2	-0.994378	0.00343068	Not sig
ME3	0.993672	0.00498213	Not sig
GIP	0.99196	0.00258246	Not sig
C5orf49	0.991654	0.129846	Not sig
SLC25A20	-0.991555	0.000462694	Not sig
NPR2	-0.991516	0.000239426	Not sig
AKAP12	-0.990835	0.0847328	Not sig
ARHGAP22	-0.990811	0.00586098	Not sig
GON4L	-0.990461	0.00043017	Not sig
ARMH2	-0.990444	0.00136711	Not sig
TRIM36	-0.990265	0.0158136	Not sig
RAP2A	-0.989948	0.0061907	Not sig
NEK7	-0.98989	0.000287036	Not sig
THAP8	-0.989874	1.8766e-05	Not sig
PRAG1	-0.989361	0.000131677	Not sig
PLPP3	0.98933	0.0016812	Not sig
S1PR1	-0.98923	0.000186015	Not sig
SRPX	-0.98913	1.27108e-05	Not sig
CCNL1	0.989097	0.000175101	Not sig
PRDM11	0.988795	0.0219823	Not sig
KLF2	0.988396	0.00068554	Not sig
ITK	-0.987735	0.010607	Not sig
AKNAD1	0.987662	0.434689	Not sig
STARD7	-0.987632	0.000809914	Not sig
RNF32	-0.98761	0.000290157	Not sig
OSBPL10	0.987344	0.00697446	Not sig
SHBG	-0.987331	0.00935529	Not sig
CRABP2	0.987311	1.56642e-05	Not sig
SART3	-0.986833	2.05059e-05	Not sig
TTC16	-0.986728	0.000596444	Not sig
CEP76	-0.986594	5.12352e-05	Not sig
ACTB	-0.986518	3.76894e-05	Not sig
KRTAP10-10	0.985611	1.18135e-05	Not sig
LPAR6	-0.985585	0.0159033	Not sig
ZP2	0.984741	0.311788	Not sig
ZNF394	0.984514	0.000694143	Not sig
SLC16A13	-0.98424	6.68188e-05	Not sig
SCNN1G	-0.983929	0.0281539	Not sig
INSM1	-0.983765	0.119252	Not sig
F5	0.983512	0.0588177	Not sig
VPS4B	-0.9835	4.54532e-06	Not sig
AC003005.1	-0.982812	0.000549535	Not sig
PCDHA13	0.98218	0.00892891	Not sig
MAP2	0.98168	0.00275316	Not sig
PLCD4	-0.981496	0.061177	Not sig
MOK	-0.981119	0.00229269	Not sig
TMEM168	-0.980781	0.000404376	Not sig
ABCD2	-0.980546	0.000122094	Not sig
TGFBR1	-0.979717	0.00151044	Not sig
CDADC1	0.979662	0.000556218	Not sig
PRUNE2	-0.979656	0.0893758	Not sig
PIP5K1A	-0.979282	0.000696914	Not sig
AP003733.4	0.978963	0.00846588	Not sig
GREB1	-0.97866	0.000820927	Not sig
FBLN5	-0.978228	0.0103495	Not sig
VTI1A	0.977901	0.00152003	Not sig
ABHD15	-0.977168	0.000141997	Not sig
MFSD14B	-0.976967	0.00648574	Not sig
ALB	-0.976898	0.112978	Not sig
RTL8B	0.976806	0.0115028	Not sig
TMEM163	-0.976043	0.00141082	Not sig
CYP2F1	0.975054	0.00289589	Not sig
PYGO1	0.975007	0.00978543	Not sig
C3	-0.974955	0.021723	Not sig
CHCHD4	-0.974673	0.000170586	Not sig
SMG5	-0.974422	0.00102379	Not sig
ACTR3	-0.974413	0.000115329	Not sig
PCMTD2	-0.973706	0.00403994	Not sig
TIA1	-0.973642	3.50217e-06	Not sig
MORC4	-0.973592	0.00582853	Not sig
NAA60	-0.973428	0.00092622	Not sig
RAB33A	-0.973327	0.00436171	Not sig
ZNF276	-0.973303	0.000257802	Not sig
OR7D2	-0.972503	0.0933975	Not sig
ZNF705A	0.971204	0.00037959	Not sig
RNF157	-0.971142	3.37668e-05	Not sig
ZNF436	-0.971136	0.00213673	Not sig
AP002008.2	0.970718	0.0253539	Not sig
WDR76	-0.969527	0.00742053	Not sig
POLR1C	-0.969495	0.000665186	Not sig
RCBTB1	-0.969427	9.81728e-06	Not sig
EPDR1	-0.969314	0.00352563	Not sig
DNAH6	-0.967015	0.00405829	Not sig
HOXB6	0.966995	0.036568	Not sig
SHISA7	0.966823	0.0219948	Not sig
MS4A14	-0.9668	0.0041688	Not sig
KCNJ11	-0.966612	0.0894966	Not sig
USP6NL	0.9654	0.00741944	Not sig
STPG1	-0.965188	0.000150431	Not sig
MSANTD4	-0.964468	0.000449184	Not sig
KRT20	0.964236	7.16317e-05	Not sig
ZDHHC11	-0.964145	0.000296406	Not sig
CBR3	-0.964078	0.0372267	Not sig
MOSPD2	-0.963769	0.0293696	Not sig
C5AR1	0.963634	0.00419882	Not sig
CASD1	-0.963572	0.00181182	Not sig
TNFSF10	-0.963419	0.0389561	Not sig
BET1	-0.963226	0.00375365	Not sig
ADAMTS4	-0.963193	0.0197653	Not sig
ANKRD13B	0.963082	4.50395e-06	Not sig
THAP10	-0.963016	0.00507838	Not sig
LOH12CR2	0.962869	0.00055466	Not sig
CALHM2	-0.96237	0.0026093	Not sig
ZNF234	-0.962219	0.00252495	Not sig
AP001453.3	0.961812	0.0486416	Not sig
ZNF699	-0.96157	0.00238535	Not sig
PTCD2	-0.9614	0.000328814	Not sig
CD300LD	0.960637	0.0013132	Not sig
ABTB2	-0.960501	0.0221682	Not sig
OASL	-0.959272	0.00766712	Not sig
SELENOI	-0.959228	0.0014017	Not sig
FAM135A	-0.959045	4.38732e-06	Not sig
NIN	0.958989	0.000550443	Not sig
NXNL1	-0.958783	0.106731	Not sig
APOL2	-0.958575	0.00328511	Not sig
BOK	0.958142	0.00638852	Not sig
ZNF585A	-0.958024	0.0002172	Not sig
FAM215A	-0.957686	0.00908352	Not sig
NPIPB9	-0.957252	0.000546565	Not sig
SLC4A4	-0.957232	0.0525155	Not sig
MAT2B	-0.957084	4.04213e-05	Not sig
ZNF573	-0.955993	1.27187e-05	Not sig
PEX12	-0.955953	0.0489244	Not sig
STKLD1	-0.955591	1.88948e-05	Not sig
MEN1	-0.955466	0.000704968	Not sig
RAMAC	0.955431	0.000186015	Not sig
RRP1	-0.955362	0.000760274	Not sig
LINC01553	0.955346	0.0709893	Not sig
GCNT2P1	-0.954349	0.0104973	Not sig
SUSD5	-0.954051	0.0612323	Not sig
MANEA	-0.953941	0.00175374	Not sig
CD200R1	-0.95388	0.0044624	Not sig
TMEM43	-0.953227	7.09396e-05	Not sig
CLEC4G	0.953122	0.0456299	Not sig
CHMP1A	0.953096	0.0519775	Not sig
OSTN	0.952738	0.326119	Not sig
PHLDA2	0.952521	4.70088e-05	Not sig
AL157392.5	-0.951795	0.000320102	Not sig
UTS2	-0.951744	0.294987	Not sig
ERBB2	-0.951558	0.0153037	Not sig
ELMOD3	-0.951557	0.00119118	Not sig
TAF9B	-0.951494	0.00812769	Not sig
NCOA4	-0.951038	0.000634887	Not sig
MOGAT1	0.950956	0.0625121	Not sig
OCM	-0.950888	0.0048068	Not sig
SPRED1	-0.950778	0.0151316	Not sig
TTF2	-0.949958	0.00053284	Not sig
SLC30A6	-0.949393	1.56642e-05	Not sig
L1TD1	-0.949071	0.0421059	Not sig
LCE3E	-0.948431	0.17645	Not sig
CENPL	-0.948256	0.00514051	Not sig
AL163195.3	0.948201	0.417405	Not sig
TTPAL	-0.947742	3.18195e-05	Not sig
TSPYL4	0.947628	0.0141121	Not sig
ADAMTS5	-0.947446	0.0556504	Not sig
RNF31	-0.94719	0.00462797	Not sig
ZNF12	-0.946672	3.06578e-05	Not sig
PRR5	-0.946551	0.00648078	Not sig
PYM1	-0.946232	2.21865e-06	Not sig
ZAP70	-0.945813	0.0268891	Not sig
GSTM3	0.945758	0.0633984	Not sig
RNF139	0.94569	0.00329543	Not sig
FBXW9	-0.945689	0.0157819	Not sig
ZNF165	0.94568	0.0955805	Not sig
TTC30B	0.945328	0.00370433	Not sig
CD3E	-0.945283	0.0224156	Not sig
CD8A	-0.944963	0.00859964	Not sig
ZNF540	0.944895	0.00841968	Not sig
TRIM71	-0.944727	0.0156846	Not sig
HEY2	-0.943739	0.142007	Not sig
FCRL6	-0.94371	0.0791542	Not sig
DNAJC27	0.943437	0.00180497	Not sig
NR1I3	0.943433	0.0174536	Not sig
SNX7	-0.943401	0.00912474	Not sig
PATJ	-0.94334	0.000640356	Not sig
MYT1	0.943292	0.0380704	Not sig
FAM163A	0.943262	0.0146909	Not sig
PLEKHM3	0.943223	0.000325904	Not sig
NGB	0.942732	0.0196067	Not sig
ABHD4	-0.94244	0.00152015	Not sig
GAL	0.942338	0.0118665	Not sig
GJC3	-0.942277	0.0357164	Not sig
ABHD13	0.942241	6.92925e-05	Not sig
COL11A1	0.941714	0.07398	Not sig
GNPNAT1	-0.941573	1.56717e-05	Not sig
PAQR6	0.941442	0.0086872	Not sig
TOB2	-0.940967	1.84109e-05	Not sig
ZNF565	-0.940956	0.00397188	Not sig
ZBP1	-0.940346	0.000135334	Not sig
HAP1	0.940175	8.49576e-05	Not sig
COL6A1	-0.939419	2.66096e-06	Not sig
SLC38A11	0.939164	0.138654	Not sig
MTX3	-0.938803	0.00125837	Not sig
SMARCAD1	-0.938781	4.41779e-05	Not sig
UHRF1	-0.938739	0.00067625	Not sig
STRIP1	-0.938529	0.00203046	Not sig
MORF4L1	0.938497	0.000193138	Not sig
CABP1	0.938343	0.00741809	Not sig
MCM3	-0.938313	0.000153386	Not sig
MEGF9	-0.938201	0.00485198	Not sig
TMEM106A	-0.937721	3.94334e-05	Not sig
RAB8A	-0.93746	0.000423529	Not sig
C2CD2L	-0.937432	2.71911e-06	Not sig
LY9	-0.936688	0.000321349	Not sig
COL7A1	0.936388	0.0044284	Not sig
PFKFB3	0.936053	0.000109978	Not sig
TMEM186	0.935385	0.000159604	Not sig
DNTTIP2	0.935037	9.38271e-05	Not sig
RPH3A	0.934841	0.0191698	Not sig
PHF23	-0.934416	1.31176e-05	Not sig
ZNF653	-0.934237	3.04077e-05	Not sig
SESTD1	0.934148	0.0020678	Not sig
TAS2R5	-0.933655	0.000292738	Not sig
SLC38A2	-0.933307	0.000748736	Not sig
RBM34	0.932883	0.0179261	Not sig
GATAD1	-0.932754	5.95475e-06	Not sig
GC	0.932653	0.0227569	Not sig
ZNF503	0.932475	0.0346814	Not sig
IKZF1	-0.932458	0.000276666	Not sig
HMGCS2	-0.932157	0.0140612	Not sig
FUCA1	-0.931858	3.04077e-05	Not sig
P3H1	-0.93145	0.00205535	Not sig
TMEM144	-0.931195	0.113429	Not sig
TRMT13	-0.931157	1.34959e-05	Not sig
PEAK3	0.930552	1.35432e-05	Not sig
RNF112	0.930404	0.0153037	Not sig
F12	0.929684	0.00476228	Not sig
ATM	-0.929042	0.00122387	Not sig
C2orf27B	-0.92866	0.000335771	Not sig
CCDC127	-0.928445	0.00141633	Not sig
AC069288.1	-0.927894	0.000125132	Not sig
GAREM1	-0.927813	0.0676161	Not sig
POU2AF1	0.927547	0.001839	Not sig
ZNF200	-0.927272	0.000222956	Not sig
VPS13C	-0.926879	0.00669806	Not sig
DUSP14	-0.926772	0.00477444	Not sig
NPIPB3	-0.926721	0.000579123	Not sig
IER5	0.92647	0.000339922	Not sig
C8G	-0.926406	0.0743729	Not sig
HEATR1	-0.926088	1.27272e-06	Not sig
DBF4	0.926037	0.00898265	Not sig
ZNF462	-0.925716	0.0598488	Not sig
CATSPER2	-0.925503	0.0747941	Not sig
ARHGAP10	-0.925322	0.000754507	Not sig
CNPY1	0.92476	0.00315042	Not sig
TIAM1	-0.924584	0.000723502	Not sig
ABHD12B	-0.924054	0.0334922	Not sig
RPRD1B	-0.923426	0.00918275	Not sig
ANKRD20A4	-0.922972	0.0518059	Not sig
IBA57-DT	0.922716	2.47345e-05	Not sig
GOLGA8IP	-0.92267	0.0150377	Not sig
AC018816.1	0.922042	0.000209905	Not sig
PRKAA1	-0.921813	7.33703e-05	Not sig
CROT	-0.921651	0.000154331	Not sig
MAGED4B	-0.921472	0.15494	Not sig
APOC3	-0.921229	0.0135155	Not sig
TGFB2	-0.92107	0.0289057	Not sig
SLN	0.920963	0.0536165	Not sig
PDE4B	0.920459	0.0158788	Not sig
TUBB4B	0.919484	0.0286322	Not sig
ZFYVE21	-0.919246	0.000175101	Not sig
SASS6	-0.91896	0.00159954	Not sig
COL1A1	0.91811	0.249869	Not sig
SPINK14	0.917432	0.252226	Not sig
SPAG9	-0.91652	5.95475e-06	Not sig
LRRK1	-0.916455	0.00129328	Not sig
KRTAP5-AS1	0.916205	0.0715576	Not sig
RBM5	-0.915428	0.000465206	Not sig
SNRNP40	-0.915001	0.000342767	Not sig
NKX2-1	-0.914984	0.000671019	Not sig
AS3MT	-0.913885	0.00213871	Not sig
FAM30A	0.913213	0.00169248	Not sig
CLRN1	0.912931	0.0241715	Not sig
HARS2	-0.911981	1.98609e-05	Not sig
SVIL	-0.91195	1.8766e-05	Not sig
CXorf40A	0.911866	0.102408	Not sig
SERAC1	-0.911613	0.00425373	Not sig
CBFA2T2	-0.911555	0.000233836	Not sig
ACOT4	-0.911378	0.0629711	Not sig
RAB29	-0.910972	0.00128963	Not sig
PXDN	0.910806	0.0143991	Not sig
FAM178B	0.910208	0.0175703	Not sig
ZFP30	-0.909847	0.002703	Not sig
SAPCD2	0.909751	0.0144215	Not sig
AC079610.1	0.909164	0.00298528	Not sig
MAPK6	0.90914	0.00951883	Not sig
RAD51AP1	0.90912	0.014095	Not sig
WDR63	0.909103	0.176604	Not sig
IL18R1	-0.909001	0.00461507	Not sig
TSEN2	-0.908902	4.55901e-06	Not sig
ERC1	-0.908887	0.000181107	Not sig
PARP14	-0.908709	0.00181263	Not sig
CENPB	0.908243	0.00438061	Not sig
PHOSPHO1	-0.908125	0.00384823	Not sig
CCDC144A	0.908122	0.104196	Not sig
FGFR4	-0.908051	0.0105315	Not sig
LDLRAP1	-0.907847	0.000754029	Not sig
SLAMF1	-0.907412	0.000353951	Not sig
KLHDC8B	-0.906794	0.000902373	Not sig
FAM107A	-0.906576	0.0520447	Not sig
POU3F2	0.906556	0.00031816	Not sig
RUBCNL	0.906529	0.00223258	Not sig
ABBA01000935.2	-0.905466	3.90197e-05	Not sig
LPAR5	-0.905331	3.8728e-05	Not sig
TMOD1	-0.905298	0.000348602	Not sig
APLP1	0.905014	0.0537643	Not sig
METTL7A	-0.904952	0.00041255	Not sig
SFXN2	-0.904662	0.00365756	Not sig
NKX1-1	-0.904163	0.0366768	Not sig
ADRB2	-0.904161	0.00267512	Not sig
MCOLN2	-0.904075	0.0332915	Not sig
FCN2	0.90305	0.151671	Not sig
CENPW	0.90304	0.0142997	Not sig
HMGCL	-0.903032	5.26308e-05	Not sig
SLC51B	0.902553	0.0167766	Not sig
TMEM240	-0.902379	0.002728	Not sig
GLIPR1L1	-0.902166	0.000150431	Not sig
TNFRSF21	-0.902019	0.167194	Not sig
GLB1L3	-0.901824	0.00150773	Not sig
PLAGL1	-0.901325	1.18135e-05	Not sig
DPH3	0.901274	0.00128963	Not sig
NFKBIA	0.901256	7.43998e-05	Not sig
MIER2	-0.901207	1.56642e-05	Not sig
PRPF3	-0.901136	0.000183607	Not sig
KLF4	0.901079	0.0246889	Not sig
PLEKHG4	-0.900808	0.000393725	Not sig
LINC01521	-0.900615	9.22769e-05	Not sig
BNIP3	-0.900406	0.00395494	Not sig
TVP23C	-0.900154	0.00420447	Not sig
MCTP2	-0.900129	0.000191343	Not sig
AC004076.1	-0.900034	0.0011144	Not sig
CCDC65	-0.899639	0.0110226	Not sig
AC026310.3	0.89946	0.0173737	Not sig
AC106897.1	0.899433	0.0428941	Not sig
GNPDA1	-0.898974	6.09564e-05	Not sig
POLR1B	-0.898007	0.00122888	Not sig
HSPA1A	0.897989	0.00943175	Not sig
AL035078.4	-0.897835	0.000450888	Not sig
KRT26	0.897594	0.00444459	Not sig
DEFB136	0.897582	0.000927034	Not sig
TRIM66	-0.896806	0.0984293	Not sig
TUBA1A	0.896314	0.00339588	Not sig
PTPRR	-0.896162	0.0838179	Not sig
OR2A25	-0.896084	0.0612604	Not sig
DBX1	0.896053	0.0017776	Not sig
PRSS50	0.895835	0.112176	Not sig
FZD6	-0.895831	0.00167393	Not sig
ADGRE2	-0.895435	0.0525505	Not sig
SPINK5	-0.894961	0.0551419	Not sig
CD300A	-0.894739	0.00279199	Not sig
RCVRN	0.894654	0.00452376	Not sig
TAP1	-0.894533	0.000270449	Not sig
POLA2	-0.894423	5.87617e-05	Not sig
PTGR2	-0.894096	0.00215873	Not sig
DSC2	0.893855	0.279102	Not sig
TAX1BP1	0.893681	0.0243043	Not sig
CDH23	-0.893645	0.00041312	Not sig
MB21D2	0.892565	0.0147697	Not sig
KRTAP10-8	0.892359	0.000284025	Not sig
ZNF561-AS1	-0.892248	0.00507762	Not sig
LRRN4	-0.892237	0.0381438	Not sig
CACNG6	-0.892208	0.291294	Not sig
EPG5	-0.892155	0.000220696	Not sig
ORM1	0.891564	0.226405	Not sig
KIF4B	0.89156	0.0104544	Not sig
KLF17	-0.891396	0.00065948	Not sig
ZNF492	0.891191	0.0605154	Not sig
ANKRD18A	-0.890519	0.00639199	Not sig
CDK13	-0.890189	0.000244068	Not sig
LRRD1	-0.889689	0.000101622	Not sig
CRAMP1	-0.889681	0.000718674	Not sig
COG6	-0.889449	8.67299e-05	Not sig
GNAL	-0.889338	0.00213109	Not sig
AC015802.6	0.888803	0.102965	Not sig
IL2	0.887989	0.0456436	Not sig
FAM118A	0.887856	0.117552	Not sig
ACBD7	-0.887524	0.0501479	Not sig
PAGE3	-0.885711	0.124451	Not sig
DARS2	-0.885555	3.94334e-05	Not sig
NEFH	-0.885384	0.00250776	Not sig
ARF3	0.885138	4.89347e-06	Not sig
CLLU1OS	0.884847	0.0994117	Not sig
GATB	0.884679	0.00685399	Not sig
RFWD3	-0.884628	0.000176243	Not sig
KMT2C	-0.884561	0.000713534	Not sig
HEATR5A	-0.884263	8.25622e-05	Not sig
MORN4	-0.884205	0.00526695	Not sig
ZNF816	-0.883796	0.000575286	Not sig
OXSR1	-0.883611	0.000831776	Not sig
TEX12	0.883475	0.00482474	Not sig
ZDHHC9	-0.883439	0.00102894	Not sig
CMKLR1	-0.883035	0.0119272	Not sig
IL17RB	-0.882767	0.00101935	Not sig
ENC1	0.882707	0.0720048	Not sig
ACTC1	-0.882176	0.000294608	Not sig
ZNF256	0.88199	0.0286165	Not sig
TMEM140	-0.881883	0.000275502	Not sig
FTCDNL1	-0.881251	0.0659194	Not sig
FSCN1	0.881159	0.407746	Not sig
POGK	-0.881142	0.000647523	Not sig
CSRP2	-0.880916	0.000822797	Not sig
FBXO8	-0.880899	3.17814e-05	Not sig
NBPF8	-0.880871	0.000290726	Not sig
CCSER1	0.880762	3.94334e-05	Not sig
NKD1	-0.880349	0.0116557	Not sig
MSMO1	-0.880282	3.40551e-05	Not sig
CYB561D1	-0.880149	0.0118327	Not sig
TMEM181	-0.880041	0.00249803	Not sig
ZNF146	-0.879879	0.00133868	Not sig
SYT4	0.879723	0.0806037	Not sig
MYLK2	0.879408	0.215238	Not sig
ARL10	0.879335	1.00082e-05	Not sig
CA8	-0.879124	0.0641081	Not sig
P2RX7	-0.878894	0.00504039	Not sig
PRMT9	-0.878551	0.0144601	Not sig
PRICKLE1	-0.877891	0.0048732	Not sig
ADAMTSL4	0.877824	0.0190764	Not sig
THEMIS2	-0.87782	0.00233126	Not sig
RGPD1	0.877804	0.0288791	Not sig
DLGAP1	0.87773	0.0133151	Not sig
PIGW	-0.877005	0.00100579	Not sig
BYSL	-0.876454	0.000246436	Not sig
PLA2G2C	0.876048	0.00352563	Not sig
SNX11	-0.875997	6.25571e-06	Not sig
C1orf74	-0.875827	0.000616419	Not sig
MIGA1	-0.875296	0.000451678	Not sig
EXO5	-0.87499	0.000207619	Not sig
EXOC5	-0.874926	3.29814e-05	Not sig
ZNF684	-0.874894	0.00165802	Not sig
ST6GALNAC3	0.874816	0.0369708	Not sig
GDF1	-0.874814	0.0616378	Not sig
GADD45A	0.874691	0.023101	Not sig
RIMS1	0.874668	0.0492439	Not sig
ETS2	0.874595	0.0137565	Not sig
PSMC3IP	-0.873893	0.00096144	Not sig
CAPS	-0.873667	0.00695865	Not sig
SGSM1	-0.873296	0.0328598	Not sig
LRIG3	0.873227	0.42997	Not sig
GIPR	-0.872901	0.00516525	Not sig
CCDC77	-0.872747	0.0017826	Not sig
PPM1D	-0.872138	0.00270102	Not sig
KLK1	0.871868	0.00136711	Not sig
AGAP5	-0.871788	0.000250132	Not sig
ESRRA	-0.871489	4.39588e-05	Not sig
ACER2	-0.870982	0.00158031	Not sig
TSPYL5	0.870981	0.031371	Not sig
RHPN2	-0.870935	0.0131758	Not sig
MT1X	0.869828	5.78347e-05	Not sig
MCFD2	0.869785	0.00172195	Not sig
SIGLEC10	-0.869347	0.00681723	Not sig
TEFM	-0.869083	0.00292529	Not sig
FAM120B	-0.868981	4.98624e-05	Not sig
C9orf163	-0.868975	0.0170418	Not sig
AF254983.1	-0.868896	0.00078359	Not sig
SAMD14	0.868856	0.0396387	Not sig
HUS1	0.868637	0.00713687	Not sig
BTBD8	-0.868596	6.65654e-05	Not sig
ZFP69B	-0.868046	0.00615492	Not sig
KCNK16	-0.867745	0.0020627	Not sig
SLC30A1	0.867616	0.000640316	Not sig
NCOA3	0.867278	0.0235291	Not sig
CDK8	-0.867149	0.00328511	Not sig
ZNF75D	-0.866304	6.92925e-05	Not sig
APBA1	-0.866261	0.00212131	Not sig
USP28	-0.866165	0.00876144	Not sig
EARS2	-0.865922	0.000499906	Not sig
RAB39B	-0.865756	0.000424929	Not sig
ANKRD20A8P	-0.86548	0.0799498	Not sig
AC008755.1	-0.865461	0.00837772	Not sig
FAM209A	0.865431	0.0124168	Not sig
PHRF1	-0.865091	0.000188462	Not sig
MAPK1IP1L	0.864835	0.00089835	Not sig
PAPSS2	0.864762	0.0713868	Not sig
PLXNB1	-0.864332	0.000413676	Not sig
CACNG1	0.86369	0.0229435	Not sig
PKD1L3	-0.863654	0.000978755	Not sig
TBX19	-0.863546	0.00958431	Not sig
IL23R	-0.863488	0.232499	Not sig
VPS52	-0.863303	9.51419e-05	Not sig
APEX1	-0.863103	0.00106212	Not sig
RADIL	-0.862895	0.0169612	Not sig
MAP3K14	-0.862872	6.50196e-05	Not sig
PHOX2A	0.862661	0.0260975	Not sig
PAWR	0.862315	0.0165194	Not sig
GNL3L	-0.862226	2.55716e-05	Not sig
CFAP221	0.862101	0.0739402	Not sig
LMAN1	-0.861979	0.0079234	Not sig
RIPOR3	-0.861859	0.00645401	Not sig
TRIM5	-0.861795	0.000718674	Not sig
AC115220.2	0.861535	0.0343971	Not sig
IL18RAP	-0.861532	0.0122914	Not sig
CFAP157	-0.861475	0.00590993	Not sig
PEX11B	-0.860572	3.94799e-05	Not sig
UBE2L6	-0.8599	0.000415595	Not sig
HYLS1	-0.859721	0.000946378	Not sig
HELB	-0.859569	0.00448344	Not sig
SLC6A10P	0.859564	0.123494	Not sig
UTP14A	-0.859512	6.37443e-05	Not sig
GCSAM	-0.859399	0.00147911	Not sig
NCBP2L	-0.859167	0.0023793	Not sig
ZNF112	-0.858991	0.0123535	Not sig
HS6ST1	0.858848	0.000637901	Not sig
CRISP3	0.858366	0.317687	Not sig
CDK14	0.85836	0.00379718	Not sig
MAGI1	-0.857849	9.50206e-06	Not sig
STIP1	-0.857843	0.00108599	Not sig
TGIF2LY	-0.857564	0.00995398	Not sig
MCMDC2	-0.857561	8.60265e-06	Not sig
EBF1	0.857254	0.0511444	Not sig
ORC4	0.857039	2.15841e-06	Not sig
SOCS5	-0.85689	0.0003223	Not sig
NT5C1B	-0.856788	0.00214473	Not sig
ZNF641	-0.85678	2.69284e-05	Not sig
FICD	-0.856652	0.000474884	Not sig
CLDND2	-0.856546	0.0318268	Not sig
PKIB	0.855796	0.00118145	Not sig
PSPC1	0.855622	2.56947e-06	Not sig
ZNF440	-0.855597	0.000188098	Not sig
SPDYE2	-0.855537	0.000179925	Not sig
AC110771.1	0.855465	0.18353	Not sig
NBPF10	-0.855379	0.00153117	Not sig
KIAA1147	-0.855234	0.00329789	Not sig
LTF	0.854901	0.397914	Not sig
TFF3	0.854804	0.304813	Not sig
DDX17	0.85478	0.2774	Not sig
ZNF23	-0.854513	0.00822643	Not sig
LEXM	-0.854403	0.0098427	Not sig
TMEM170B	0.85429	0.00244926	Not sig
LAD1	-0.853699	0.10044	Not sig
TDRP	-0.853578	0.000322862	Not sig
MBTPS2	-0.853445	0.00526695	Not sig
SIRT4	-0.853404	0.00575052	Not sig
RPA2	-0.853214	0.000579123	Not sig
RPL3L	-0.853071	0.159364	Not sig
CD53	-0.852588	0.000468588	Not sig
STARD4	-0.852538	0.0100337	Not sig
NR1H4	0.852211	0.0098427	Not sig
PKD1L1	0.851838	0.000434006	Not sig
PPP2R3A	-0.851783	0.0149208	Not sig
MAP3K7CL	-0.851682	0.00384556	Not sig
CELF2	-0.851669	7.01547e-05	Not sig
VPS13B	-0.851413	0.00985779	Not sig
PSTPIP2	-0.85112	0.000342961	Not sig
CENPM	0.85111	0.00141102	Not sig
FKBP5	-0.850562	0.0218697	Not sig
NR2F1	-0.849901	0.0097569	Not sig
FAM183A	0.849747	0.0816021	Not sig
CLMP	0.849727	0.0159151	Not sig
RGS3	-0.849278	0.00298906	Not sig
CXCL14	-0.849232	0.0250756	Not sig
OR2T4	0.848969	0.00515239	Not sig
TRIM32	-0.848735	0.00476801	Not sig
MBLAC2	-0.848217	7.5918e-05	Not sig
CHRNA3	0.847908	0.12747	Not sig
CHST15	-0.84785	0.0482308	Not sig
NAGK	-0.84763	0.0221538	Not sig
GFRA3	0.847506	0.0163595	Not sig
JMJD6	0.847503	0.0037909	Not sig
ZNF229	-0.847135	0.00807025	Not sig
SLC4A8	-0.84608	0.0169153	Not sig
SAMD9	-0.845958	0.0028054	Not sig
ARHGEF3	-0.845592	0.000443626	Not sig
SLC25A15	-0.845457	0.000292738	Not sig
C2CD4B	0.845359	0.0170203	Not sig
CASP12	0.845136	0.113522	Not sig
PHGR1	0.845053	0.126047	Not sig
COPS7A	-0.844914	0.000170329	Not sig
TAF13	0.844735	0.0142753	Not sig
ANKRD30B	-0.844587	0.00760329	Not sig
TNFRSF1B	-0.844508	0.000415595	Not sig
HOMER3	0.844307	0.0380116	Not sig
GPR171	-0.844075	0.000257687	Not sig
EPHA4	0.843915	0.0323116	Not sig
TRAF3IP1	0.843668	0.0214418	Not sig
LEAP2	-0.843634	6.15544e-05	Not sig
MEIS3	-0.84355	0.0705223	Not sig
PKD2	-0.843098	0.000149671	Not sig
KRT73	-0.843095	0.00773153	Not sig
SLAIN1	-0.843063	0.00639544	Not sig
PPP1R35	-0.843014	0.000948055	Not sig
PIK3R5	0.842857	0.0387116	Not sig
PDIK1L	-0.842752	0.00197123	Not sig
KLHL28	-0.842632	0.000537279	Not sig
NABP1	0.842626	0.0499526	Not sig
SLC22A15	-0.842568	0.0835322	Not sig
UBE2Z	-0.84229	0.00109855	Not sig
PRR3	-0.84193	0.00724386	Not sig
SPDL1	-0.841727	0.00170026	Not sig
AR	-0.841678	9.18163e-05	Not sig
CD247	-0.841509	0.0631687	Not sig
GLYATL2	-0.841334	0.0488314	Not sig
FOXC1	-0.841318	0.00720291	Not sig
B4GALT6	-0.840946	0.0157635	Not sig
SMCO2	0.840915	0.000900934	Not sig
CABP4	0.840408	0.0116557	Not sig
C2orf15	-0.840092	0.000601827	Not sig
PILRB	0.839952	0.00122226	Not sig
NUDT13	-0.839694	0.00333655	Not sig
NUDT16L1	-0.839637	0.00457991	Not sig
DIP2C	-0.839431	0.00228774	Not sig
NKG7	-0.838906	0.0417081	Not sig
SURF6	-0.838872	0.000773997	Not sig
THTPA	-0.838441	0.00161884	Not sig
NR2C2AP	-0.838364	0.000385808	Not sig
DCK	-0.838334	1.88948e-05	Not sig
CNDP2	-0.838071	3.9707e-05	Not sig
KRT17	0.837923	0.00150773	Not sig
PHLPP2	0.837655	0.0125961	Not sig
SLC16A10	-0.83728	0.00145304	Not sig
PTPRH	0.837138	0.00367752	Not sig
C5orf22	-0.836991	1.56642e-05	Not sig
MECR	-0.836971	0.000122581	Not sig
SUSD4	-0.836499	0.00292394	Not sig
MRFAP1L1	-0.836462	0.000244211	Not sig
MMP8	0.836296	0.292769	Not sig
LAYN	0.836178	0.0292743	Not sig
HLTF	-0.835479	0.00273355	Not sig
TRAPPC9	0.835298	0.105419	Not sig
QPCT	0.834699	0.0662775	Not sig
ABCG2	-0.834688	0.0352358	Not sig
SH3RF1	-0.83421	0.0387116	Not sig
LAMP3	-0.834027	0.0309727	Not sig
KCNK12	0.83396	0.00603143	Not sig
AKR1C2	-0.83344	0.0611177	Not sig
FAM83C	0.833342	0.00355684	Not sig
FOXI1	0.833216	0.0655306	Not sig
KIF21B	-0.832561	0.00539722	Not sig
ZNRD1	-0.832487	3.77828e-05	Not sig
ARMCX3	-0.832319	1.49232e-05	Not sig
RETSAT	-0.832246	0.000499906	Not sig
RAB11FIP3	-0.831536	0.0123182	Not sig
NEK9	-0.830865	9.81728e-06	Not sig
ZNF230	-0.830078	0.000135184	Not sig
AC108488.2	-0.830059	0.00023096	Not sig
KLHL15	0.830026	0.00172195	Not sig
CLECL1	0.830011	0.0772913	Not sig
SLC9A3R1	-0.829619	0.000783173	Not sig
SMURF2	-0.829495	0.00395532	Not sig
CEACAM8	0.829242	0.310318	Not sig
FCAR	0.828867	0.0214045	Not sig
SNRK	-0.828837	0.0522092	Not sig
CYB5D2	-0.82869	0.000321349	Not sig
TNNC1	-0.828576	0.00208883	Not sig
GSTA1	-0.828574	0.0106565	Not sig
ATP10D	-0.828423	0.00526699	Not sig
TOGARAM1	-0.82836	0.00141633	Not sig
AC005324.3	0.827439	0.00693975	Not sig
SEMA5B	-0.827094	0.0277609	Not sig
AGAP4	-0.826626	0.000172993	Not sig
ZXDB	0.826617	0.00793035	Not sig
KIF1C	-0.8263	0.000987898	Not sig
P2RX1	0.82616	0.0257829	Not sig
DDX21	0.826154	5.48038e-05	Not sig
TTLL12	0.825907	0.0982886	Not sig
GOLGA8S	-0.825883	0.0031895	Not sig
CYB5B	-0.825093	1.18488e-06	Not sig
AGAP1	-0.824986	0.0325819	Not sig
KCNA2	0.824955	0.00613219	Not sig
NUBPL	-0.824601	0.00482464	Not sig
SLC16A9	0.824594	0.0695246	Not sig
BORA	-0.824507	0.000999972	Not sig
CASC3	0.824428	0.00863369	Not sig
EDDM3A	-0.824217	0.223536	Not sig
ABI3	-0.824173	0.000156768	Not sig
PROCR	-0.824169	0.0600774	Not sig
OR7G1	-0.82356	0.000736062	Not sig
POMGNT1	-0.823538	0.00984668	Not sig
GXYLT2	-0.823385	0.0400392	Not sig
COL6A3	-0.823365	0.00872935	Not sig
NUP210	-0.823322	3.27229e-05	Not sig
ATXN1	-0.823177	0.00386861	Not sig
ADAMTS10	-0.823105	0.0837145	Not sig
ATP2B3	-0.822952	0.0159142	Not sig
DGKH	-0.822898	0.000121958	Not sig
AL355312.6	-0.822743	0.000297469	Not sig
DENND4C	-0.822723	0.00260691	Not sig
DSC1	-0.822574	0.0473618	Not sig
C4orf36	-0.822569	0.0244869	Not sig
PIK3C2A	-0.8218	9.18163e-05	Not sig
AC092384.1	-0.82179	0.00499966	Not sig
NOMO1	-0.821205	0.0112524	Not sig
SEMA6C	0.820768	0.258481	Not sig
RWDD2A	-0.820728	0.00096059	Not sig
SCNN1D	-0.82016	0.071704	Not sig
METTL3	-0.819919	8.60265e-06	Not sig
GABPB2	-0.819809	1.92782e-05	Not sig
ATG16L1	-0.819781	0.0168268	Not sig
GOLGA3	-0.819585	0.00399962	Not sig
PANK1	-0.819477	0.000314038	Not sig
HLA-DQB2	0.819376	0.00233126	Not sig
KRT8	-0.819258	0.0395925	Not sig
C3orf70	0.818956	0.131353	Not sig
CLIC3	-0.818857	0.0859862	Not sig
KRTAP5-8	-0.818399	0.00600069	Not sig
IFNG	0.818172	0.0769962	Not sig
PER3	-0.818171	0.118729	Not sig
CCDC122	0.81817	0.138802	Not sig
FXYD2	0.818031	0.00182891	Not sig
TMEM41B	0.817699	0.000988096	Not sig
ADCY6	-0.81731	0.00228075	Not sig
DNAAF5	-0.817211	2.46595e-05	Not sig
SPATA46	-0.8169	0.00411544	Not sig
CDK3	-0.816548	0.00352979	Not sig
TOR1B	-0.816506	0.00060503	Not sig
CCDC63	0.816261	0.0264556	Not sig
NDC1	-0.816239	0.00075843	Not sig
MED9	0.816214	0.00557445	Not sig
CLIP3	-0.816137	0.0137767	Not sig
CES4A	-0.816043	5.28418e-05	Not sig
MSANTD2	-0.815848	0.00020366	Not sig
CDCA7	-0.815749	0.000291684	Not sig
MED21	0.815638	0.0503916	Not sig
ZNF57	-0.815632	0.00234676	Not sig
KRTAP6-3	0.815485	0.0456883	Not sig
NIP7	-0.815395	0.000111688	Not sig
TPM4	-0.815355	0.00759141	Not sig
SETD4	-0.815209	0.0073264	Not sig
MAOB	0.815111	0.0554236	Not sig
LRFN2	-0.813954	0.318561	Not sig
NINL	-0.81379	0.334831	Not sig
IMPA1	-0.813656	0.000120554	Not sig
CHRNA1	0.813648	0.144342	Not sig
TRPS1	0.81353	0.00045577	Not sig
ALPP	0.812977	0.053901	Not sig
GFOD2	-0.812964	2.07353e-05	Not sig
JUNB	0.812951	0.000184811	Not sig
TAS2R31	-0.812231	0.0249154	Not sig
TWISTNB	0.812189	0.050067	Not sig
STAT6	-0.811905	0.00095957	Not sig
ADCK1	-0.811729	0.000927654	Not sig
SV2B	-0.811689	0.112123	Not sig
KRTAP22-1	0.811645	0.075903	Not sig
PCYOX1	-0.811581	0.0014327	Not sig
CBFB	-0.811565	0.00817646	Not sig
KRT2	-0.811361	0.0246889	Not sig
SNURF	0.81127	0.00359452	Not sig
SLC25A12	-0.810779	6.51955e-05	Not sig
EXD2	0.810711	0.0118685	Not sig
CCDC15	-0.810553	3.18195e-05	Not sig
IL12RB1	-0.810108	0.0143267	Not sig
TMEM217	-0.809894	0.0141435	Not sig
RGS7	-0.8098	0.0456751	Not sig
ATOH8	0.809695	0.0016385	Not sig
ESRP2	-0.809611	0.0129281	Not sig
GPD1	0.809273	0.0462339	Not sig
MYL10	0.809019	0.00195027	Not sig
GPR142	0.808938	0.038483	Not sig
ASS1	-0.808899	6.81701e-05	Not sig
CENPQ	-0.808822	0.0036948	Not sig
HIST1H4H	0.808782	0.00014784	Not sig
RELL2	-0.808609	0.0051735	Not sig
KYNU	0.808099	0.0136103	Not sig
MOSMO	-0.807802	2.5387e-05	Not sig
GOLGA6L1	-0.807464	0.193695	Not sig
GGH	0.806977	0.000343376	Not sig
IDE	0.806805	0.0002575	Not sig
VNN1	0.806766	0.243961	Not sig
TYMP	-0.806743	0.0225129	Not sig
ARHGAP32	-0.80672	0.000517148	Not sig
ARHGEF6	-0.806476	9.22769e-05	Not sig
FAM131B	-0.806397	0.00315716	Not sig
SUMO1	0.806124	0.000131081	Not sig
IL2RA	-0.8061	0.0111785	Not sig
ELP1	-0.806032	0.000232615	Not sig
DDC	0.806002	0.0239345	Not sig
TBC1D2B	0.805579	0.000298165	Not sig
EFCAB5	-0.805282	0.000323855	Not sig
ATG9B	-0.80519	0.0271693	Not sig
MYRF	-0.805018	0.00172348	Not sig
SNX24	-0.804867	0.00756571	Not sig
TRAT1	-0.804709	0.0234522	Not sig
DEFA1	0.804253	0.219702	Not sig
BMPR1A	-0.803834	0.00867228	Not sig
CD1E	-0.803807	0.00383544	Not sig
UTS2B	-0.803618	0.00114146	Not sig
ZNF554	-0.803602	0.0135155	Not sig
STXBP6	-0.803524	0.146551	Not sig
GINS3	-0.803421	0.00292966	Not sig
ZEB2	-0.803299	0.00808072	Not sig
LPXN	-0.802833	0.00411323	Not sig
ASF1A	-0.802788	0.00014784	Not sig
TICAM2	-0.802483	0.0140612	Not sig
TMEM39B	-0.802413	0.00687629	Not sig
SPATA13	-0.802396	0.000754507	Not sig
DUSP18	-0.802305	0.00150806	Not sig
ABCC9	0.802036	0.0716662	Not sig
KIAA0753	-0.801825	0.000696914	Not sig
HENMT1	-0.80179	0.00139449	Not sig
SETDB1	-0.801467	5.78347e-05	Not sig
ZNF665	-0.801193	0.0159804	Not sig
AC060814.3	0.801106	0.036437	Not sig
CKAP4	0.800935	0.0180228	Not sig
TMEM119	0.800927	0.0460561	Not sig
KANK1	-0.800626	0.00995861	Not sig
ACTG1	-0.800571	0.00250361	Not sig
TRIM65	-0.800466	0.00111864	Not sig
SYTL2	-0.800215	0.0833822	Not sig
FAM78B	0.800053	0.00997564	Not sig
RBM11	0.799952	0.0943368	Not sig
PLPBP	-0.799893	9.22769e-05	Not sig
AJM1	-0.799714	0.0414866	Not sig
RPA1	-0.799679	0.00065528	Not sig
ACO1	-0.799577	0.000395953	Not sig
SFXN3	-0.799392	0.00801092	Not sig
RNF219	-0.799087	0.00063988	Not sig
MORC2	-0.798859	0.0011715	Not sig
SSRP1	-0.798856	0.00363929	Not sig
BTG4	-0.798332	0.065682	Not sig
PTPA	0.798312	0.375329	Not sig
NEDD9	-0.798021	0.00887281	Not sig
AC027796.3	-0.79781	0.000697928	Not sig
MYEF2	-0.797799	0.0103766	Not sig
CSF1R	-0.79756	0.00166279	Not sig
PPARGC1A	0.797477	0.156323	Not sig
ABHD17C	-0.79732	0.00367653	Not sig
RNF182	-0.797172	0.0988847	Not sig
BRCA1	-0.797155	3.73614e-05	Not sig
CDHR4	0.79703	0.130856	Not sig
AC026202.3	0.796613	0.0148412	Not sig
SZT2	-0.796575	3.07785e-05	Not sig
CNOT11	-0.796573	0.000408148	Not sig
ARHGEF5	-0.796458	0.00611977	Not sig
CES1	0.796301	0.0619003	Not sig
CYP3A4	0.796289	0.0780375	Not sig
LDHAL6A	0.796157	0.138427	Not sig
PTBP1	0.796073	0.0180835	Not sig
VSNL1	0.795969	6.70383e-06	Not sig
BRI3BP	-0.795886	0.000127551	Not sig
C11orf72	0.795428	0.00112652	Not sig
AC006059.2	0.795307	0.224145	Not sig
NLRP9	0.794876	0.0196684	Not sig
SCNN1B	-0.794529	0.031223	Not sig
CEBPE	0.793889	0.25167	Not sig
CLDN20	-0.79376	0.0145562	Not sig
ZNF776	-0.793751	0.0622149	Not sig
GPA33	-0.793678	0.108337	Not sig
IGF1	0.793646	0.0310551	Not sig
ARHGAP20	-0.793453	0.0175854	Not sig
TMEM128	-0.793372	0.000246694	Not sig
RBFOX3	-0.793189	0.0085672	Not sig
KCNK1	-0.792768	0.0417875	Not sig
AL139142.2	-0.792735	0.0115551	Not sig
REXO5	-0.792634	0.00687629	Not sig
UBOX5	-0.79254	0.00117577	Not sig
PATE2	0.792396	0.00679259	Not sig
TRIM64C	-0.792386	0.0778342	Not sig
ALMS1	-0.792225	0.00751193	Not sig
ABCA13	0.792128	0.0284283	Not sig
ZNF101	0.792075	6.51625e-05	Not sig
UBAC2	-0.792041	0.000917916	Not sig
SBK1	-0.791587	0.160233	Not sig
CMTM4	-0.791094	0.0306072	Not sig
RNF38	0.791079	0.00766712	Not sig
TNFRSF11B	-0.791022	0.0307349	Not sig
GFM1	-0.790945	0.00010021	Not sig
LAPTM4B	-0.790938	0.00265802	Not sig
PPM1K	-0.790913	0.000179925	Not sig
TRPM6	-0.790836	0.103587	Not sig
RAPH1	0.790493	0.126047	Not sig
SRD5A2	0.790493	0.405822	Not sig
HDX	-0.790154	0.00152015	Not sig
C1QB	-0.790153	0.0287142	Not sig
ZNF426	-0.790113	0.000164947	Not sig
CEMIP2	-0.790025	0.0231063	Not sig
NLRC3	-0.78996	0.0026527	Not sig
PCYT1B	-0.789868	0.00297931	Not sig
STX2	0.789745	0.000256886	Not sig
NKX3-1	0.789718	0.00060503	Not sig
RNF183	0.789563	0.0794152	Not sig
KIF2B	0.789554	0.154044	Not sig
KCTD5	-0.789486	0.000121129	Not sig
NET1	-0.789399	0.00195027	Not sig
NBPF26	-0.789343	0.000415595	Not sig
STK31	-0.78927	0.015092	Not sig
NKX2-2	0.78917	0.000193138	Not sig
EAF1	0.789044	0.00429509	Not sig
NKRF	-0.788846	0.0095518	Not sig
SRRM1	0.788747	0.0085661	Not sig
NOMO2	-0.788533	0.00326762	Not sig
NAA16	-0.788203	0.00976471	Not sig
SAA1	0.78756	0.0532939	Not sig
SDR9C7	0.787542	0.013486	Not sig
ACTA2	-0.787021	0.00411288	Not sig
CRK	-0.786725	3.73614e-05	Not sig
EFHC2	-0.786706	0.00173363	Not sig
AC018946.2	0.786514	0.0329727	Not sig
FBXO43	-0.786157	0.00735059	Not sig
RNF5	-0.785711	0.000197076	Not sig
IGFBP3	-0.785611	0.113429	Not sig
ZNF420	-0.785376	0.000115995	Not sig
CASP14	0.785344	7.09396e-05	Not sig
IPCEF1	-0.784934	0.00124516	Not sig
GPD1L	-0.784517	0.000641541	Not sig
SLC6A2	0.784513	0.000812087	Not sig
RASGRP1	-0.784205	0.000577416	Not sig
SLC25A38	-0.784045	0.0115072	Not sig
MFAP2	0.783921	0.000955346	Not sig
OR14C36	0.783845	0.0330971	Not sig
MRPS18B	-0.783768	0.000345883	Not sig
FZD9	0.783502	0.0893138	Not sig
ARFIP1	-0.783475	0.0144648	Not sig
NEK10	0.7834	0.00237735	Not sig
AC243965.1	0.783238	0.11209	Not sig
OR6A2	0.783234	0.0113294	Not sig
TEPP	0.782856	8.95417e-05	Not sig
APBB2	0.782842	0.00816378	Not sig
GAREM2	0.782634	0.0840197	Not sig
PLD1	-0.782473	0.000671019	Not sig
AC008763.3	0.782447	0.0984139	Not sig
FABP5	0.782335	0.000648239	Not sig
PRXL2C	0.782219	0.00782	Not sig
ESYT1	-0.782215	3.33113e-05	Not sig
ZFC3H1	-0.782139	0.00389218	Not sig
MCM8	-0.782101	0.00887204	Not sig
WDR82	-0.78209	0.000153386	Not sig
SENP3-EIF4A1	0.782065	0.0183093	Not sig
TNIP3	-0.781863	0.00897422	Not sig
GAR1	-0.781549	0.000137567	Not sig
LRRC8B	-0.781362	0.00104899	Not sig
HDAC4	0.7808	0.0355146	Not sig
AL355987.3	-0.780566	0.0439518	Not sig
GSAP	-0.780348	0.00164745	Not sig
PLOD2	0.779897	0.0136396	Not sig
LBHD1	-0.779415	0.00506667	Not sig
MS4A13	0.779374	0.0842901	Not sig
METTL14	-0.779245	9.66242e-05	Not sig
SLC29A1	0.779227	0.00821343	Not sig
LY6K	0.779083	0.0999757	Not sig
HORMAD1	0.779032	0.00820933	Not sig
TP53TG5	0.778824	0.0433821	Not sig
FNIP2	-0.778633	2.37255e-05	Not sig
ZNF610	-0.778618	0.00089835	Not sig
ZNF451	-0.778574	0.00044403	Not sig
SHISAL1	0.778426	0.0144601	Not sig
ART4	0.778375	0.0717197	Not sig
CNPY4	-0.778253	0.00281692	Not sig
POLR3D	-0.778146	0.000110787	Not sig
ZNF507	0.778113	0.0626213	Not sig
NVL	-0.777982	7.16776e-06	Not sig
EXTL2	-0.777838	0.022958	Not sig
IARS	-0.777677	0.000127551	Not sig
BTN3A1	-0.777499	0.00301692	Not sig
GDI1	-0.777448	0.000214705	Not sig
ZNF239	-0.776756	0.000722125	Not sig
LITAF	-0.776442	0.032009	Not sig
ATP1A2	0.776427	0.0597079	Not sig
AC138430.1	-0.776066	0.00250776	Not sig
CHST12	-0.775766	0.0115028	Not sig
TTC9	-0.775743	0.002236	Not sig
SPC24	0.775479	0.0196684	Not sig
SNRNP70	-0.775464	0.0267041	Not sig
STX16	-0.775192	0.000345739	Not sig
SLC26A4	-0.775114	8.16294e-05	Not sig
ERN1	0.775031	0.0783976	Not sig
ATP2A1	-0.774956	0.0350825	Not sig
PITX1	-0.774809	0.0612422	Not sig
LMAN2L	-0.774555	3.20015e-05	Not sig
ERCC4	-0.77444	0.000359643	Not sig
DEF6	-0.774082	0.00180815	Not sig
OR2B3	-0.774049	0.00779512	Not sig
FAM19A2	-0.774021	0.00570294	Not sig
CTCF	-0.773966	0.00199789	Not sig
PRMT2	-0.773763	0.00348992	Not sig
EPHX2	-0.773603	0.00984804	Not sig
MYO1G	-0.773438	0.00118187	Not sig
CLDN5	-0.773177	0.00093119	Not sig
JAK2	-0.773157	0.00594101	Not sig
AKR1C3	-0.77313	0.0913845	Not sig
ZNF597	-0.773038	0.0098427	Not sig
USP19	0.772823	0.00239615	Not sig
ZNF181	-0.772479	0.000340184	Not sig
RCAN2	-0.772004	0.0148119	Not sig
LPCAT1	-0.771617	0.00860174	Not sig
NRF1	-0.771404	0.067705	Not sig
GOLPH3	-0.771214	0.000246136	Not sig
LRRC66	0.77109	0.0178478	Not sig
MAGI3	0.771019	0.00456489	Not sig
CFAP44	-0.770987	0.0152988	Not sig
PAQR7	0.770871	0.00352103	Not sig
STK26	-0.770858	0.00273744	Not sig
HAPLN1	-0.770514	0.0644789	Not sig
SPNS1	-0.770469	8.72841e-05	Not sig
SPRED2	-0.770161	0.0014017	Not sig
GNG8	-0.77001	0.0475562	Not sig
SHD	-0.769958	0.011786	Not sig
SPINT3	0.769795	0.00151966	Not sig
ZNF283	-0.769743	0.000121693	Not sig
DNAJB8	-0.769527	0.0575315	Not sig
PEG10	0.769467	0.0465868	Not sig
DPYS	-0.769396	0.00637752	Not sig
DHRS13	-0.769133	0.00238461	Not sig
MCM6	-0.769034	6.12839e-05	Not sig
JCAD	0.768976	0.00741769	Not sig
SRY	0.768748	0.0815625	Not sig
TMEM117	-0.768469	0.0508941	Not sig
WDR20	-0.768435	0.0028466	Not sig
ACTRT3	-0.768408	0.00791288	Not sig
RBL2	-0.768087	0.000499906	Not sig
TRIM42	0.767892	0.0443555	Not sig
SDR42E1	-0.767581	0.000781692	Not sig
GPR50	0.767545	0.192466	Not sig
RBL1	-0.767519	9.22769e-05	Not sig
CRB3	0.767171	0.0611229	Not sig
DPY19L2	-0.767028	0.146685	Not sig
HLCS	-0.767	0.00590366	Not sig
ASPDH	0.766909	0.142719	Not sig
OSCP1	-0.766885	0.0153415	Not sig
SLC6A3	-0.766683	0.178169	Not sig
TRPC7	-0.76661	0.0619365	Not sig
SLC39A2	-0.766408	0.0228581	Not sig
LRP5	-0.766314	0.00744765	Not sig
DECR2	-0.766011	0.006117	Not sig
RBM14-RBM4	-0.765853	0.000256886	Not sig
CUX1	-0.765813	0.000144219	Not sig
TNNT3	-0.765453	0.0786169	Not sig
MTMR14	-0.765342	0.000749248	Not sig
FAM219A	-0.765302	0.000157234	Not sig
EXTL1	0.76527	0.0704909	Not sig
ZNF559	-0.765087	0.000256121	Not sig
NAP1L3	0.765044	0.0389007	Not sig
ZNF224	-0.765031	0.015296	Not sig
SPATA31A6	0.76501	0.000200355	Not sig
ZC3HAV1L	-0.76488	0.00926787	Not sig
DRAXIN	-0.76468	0.143378	Not sig
CATSPER1	0.764601	0.00367752	Not sig
ANKMY1	0.764587	6.51955e-05	Not sig
PSMD12	0.76453	3.51319e-05	Not sig
AP001107.9	0.764291	2.48231e-05	Not sig
DCLRE1A	-0.764069	0.00130509	Not sig
MAPK13	-0.764018	0.00672789	Not sig
SLC17A3	-0.763961	0.0439682	Not sig
ARSD	-0.763633	0.0003223	Not sig
GATA6	0.763572	0.00393157	Not sig
KLHDC7B	-0.763344	0.0222127	Not sig
SNTB2	-0.763337	0.00434459	Not sig
TRPC1	-0.762927	0.0905161	Not sig
DBT	-0.762916	0.000746906	Not sig
PGM5	-0.7625	0.0134197	Not sig
SMIM33	-0.762244	0.0165525	Not sig
NUPR1	-0.762124	0.0566007	Not sig
ALG13	-0.762033	6.29487e-05	Not sig
DLG4	0.762031	0.000640356	Not sig
AC234031.1	-0.761961	0.00168189	Not sig
[truncated: 17,352 more rows]

## Sheet: GSE100927
Differential Analysis of GSE100927 Dataset
id	logFC	pvalue	sign
MMP9	3.86263	7.54181e-20	Up
PLA2G2A	-3.22224	1.6163e-14	Down
ACP5	3.21955	8.79866e-18	Up
CCL18	3.02255	1.47964e-11	Up
CXCL14	-2.92428	7.54257e-11	Down
MYOC	-2.89651	3.46453e-17	Down
PI16	-2.82556	9.03487e-19	Down
SPP1	2.80059	1.99213e-12	Up
SCARA5	-2.72792	2.54106e-16	Down
IGLL5	2.71106	7.55155e-13	Up
IBSP	2.63733	1.41424e-19	Up
CCL3	2.61817	7.96773e-18	Up
MMP7	2.48547	2.00149e-10	Up
MMP12	2.33	3.34349e-09	Up
APOC1	2.31361	6.00229e-08	Up
CHI3L1	2.31283	1.05787e-12	Up
CCL4	2.22695	8.07961e-17	Up
CCL3L3	2.22244	2.27517e-17	Up
DES	-2.15519	4.78881e-08	Down
SLAMF8	2.05034	2.03398e-16	Up
IL4I1	2.04617	7.51756e-13	Up
ADAM8	2.01892	3.49778e-13	Up
APOE	1.94703	6.81661e-10	Up
HBA2	1.94691	2.05897e-09	Up
ITGAX	1.93384	3.96287e-14	Up
MMP1	1.92589	1.09991e-09	Up
CD52	1.89983	8.00459e-16	Up
PLA2G7	1.89938	1.27716e-11	Up
HSPB7	-1.89634	5.12415e-22	Down
HMOX1	1.8614	5.79512e-14	Up
APOD	-1.8071	3.94699e-12	Down
VIT	-1.80604	9.43808e-13	Down
IFI30	1.8058	4.67857e-14	Up
AMICA1	1.80041	2.5716e-20	Up
SLAMF7	1.79279	3.7172e-16	Up
ITGB2	1.78436	1.80894e-15	Up
HP	-1.77908	1.06259e-09	Down
LOC100653210	1.75168	7.64459e-11	Up
ADAP2	1.74348	4.73575e-22	Up
PLCB2	1.71982	1.00787e-19	Up
NFAM1	1.71723	1.82014e-18	Up
C16orf54	1.70613	4.99606e-24	Up
CD36	1.70562	2.97342e-19	Up
CECR1	1.70449	2.47031e-14	Up
FCGR3A	1.70131	2.17217e-18	Up
TBC1D10C	1.67528	3.62452e-21	Up
AQP9	1.66678	7.44769e-10	Up
MPEG1	1.66446	9.08011e-20	Up
CD2	1.6633	1.92846e-15	Up
FBP1	1.66019	5.12947e-10	Up
CEBPA	1.6595	1.82141e-15	Up
CCR5	1.65236	3.01055e-18	Up
LAPTM5	1.64947	1.40006e-13	Up
MYO1F	1.64402	1.75849e-19	Up
APOBR	1.64186	1.21223e-16	Up
MARCO	1.64005	2.8095e-06	Up
TRAF3IP3	1.61857	4.27673e-20	Up
RAB42	1.61567	6.08388e-11	Up
CSF1R	1.61421	1.25212e-20	Up
ITGB7	1.60884	1.89656e-16	Up
EGR2	1.60451	3.60334e-16	Up
CCR1	1.59771	7.36158e-15	Up
HBD	1.59417	4.37347e-07	Up
CD68	1.58938	2.45073e-14	Up
LGALS2	1.58841	9.67929e-13	Up
IGJ	1.58817	9.92498e-11	Up
FABP5	1.58467	5.30367e-16	Up
LAIR1	1.58371	1.45933e-14	Up
SAP25	1.58322	1.65664e-17	Up
C2	1.5774	4.48664e-14	Up
TYROBP	1.57247	1.35829e-15	Up
RASAL3	1.57051	2.83613e-23	Up
CD83	1.56955	1.77841e-11	Up
C15orf48	1.56899	3.29352e-08	Up
ARHGAP25	1.56725	6.1559e-23	Up
SYK	1.56354	2.77586e-17	Up
CTSB	1.55798	3.25592e-14	Up
ALOX5	1.55169	1.5635e-13	Up
SLCO2B1	1.54975	1.26371e-14	Up
ADRA2C	-1.54578	3.44381e-10	Down
PTAFR	1.54355	3.4012e-17	Up
DUSP26	-1.54183	1.05411e-15	Down
HS3ST2	1.53805	8.01315e-08	Up
TREM2	1.53794	3.21848e-10	Up
CD53	1.53724	1.06308e-16	Up
SPI1	1.53574	2.40917e-17	Up
FOLR2	1.53513	6.46509e-15	Up
DHRS9	1.52455	6.29789e-17	Up
DENND2D	1.5201	2.19521e-14	Up
DOK3	1.51872	6.43821e-19	Up
MXRA5	1.51818	3.16719e-18	Up
LIPA	1.51639	9.75937e-14	Up
AOX1	-1.51257	5.6018e-15	Down
LTB	1.51081	4.39299e-24	Up
CYTH4	1.51072	6.26032e-20	Up
FAM78A	1.50618	5.11105e-22	Up
STRA6	1.50286	3.76929e-16	Up
RAC2	1.50209	9.00711e-19	Up
ARHGAP27	1.49645	2.40564e-25	Up
LGALS9C	1.49634	6.07872e-17	Up
HMHA1	1.48928	1.25212e-20	Up
NPL	1.48459	6.02012e-13	Up
ITGAM	1.48344	5.21262e-15	Up
IL10RA	1.48224	4.4159e-17	Up
COL1A1	1.47922	1.83973e-15	Up
IL1B	1.47502	9.80069e-10	Up
HLA-DRB1	1.47323	1.62017e-16	Up
CCL5	1.47212	3.31947e-13	Up
MS4A4A	1.46983	5.37647e-11	Up
NCF1	1.46953	2.85263e-18	Up
FGR	1.46861	2.37238e-12	Up
IRF8	1.46753	2.68897e-15	Up
PCP4	-1.46558	2.89695e-11	Down
UCP2	1.46512	1.43615e-12	Up
APBB1IP	1.46487	3.55777e-16	Up
TNF	1.45822	9.93388e-21	Up
HLA-DMB	1.45735	3.62141e-13	Up
ARHGAP9	1.45525	2.53878e-19	Up
ITLN1	-1.45284	0.000515973	Down
DPP4	1.45258	6.11396e-18	Up
CD84	1.45223	4.57804e-15	Up
VAMP8	1.45207	1.01473e-15	Up
HLA-DQA1	1.45112	1.12876e-08	Up
VAV1	1.44633	3.95059e-16	Up
HLA-DQA2	1.44409	1.70287e-08	Up
CAPG	1.44005	6.29216e-11	Up
FGD3	1.43995	7.95618e-20	Up
CHIT1	1.43882	2.13625e-05	Up
CTSD	1.43865	7.0969e-13	Up
GALNT6	1.43645	1.92451e-17	Up
CXCR3	1.43345	1.92991e-18	Up
LAT2	1.4308	2.53878e-19	Up
TNFAIP8L2	1.42742	1.03605e-17	Up
STAB1	1.42687	2.94967e-20	Up
CA2	1.42646	9.67452e-14	Up
MZB1	1.42369	2.97265e-11	Up
CD163L1	1.4233	8.31779e-20	Up
LINC00312	-1.42329	1.94536e-17	Down
PLN	-1.4219	1.80297e-15	Down
CSF3R	1.42077	4.40514e-13	Up
LILRB1	1.42026	1.00426e-13	Up
CX3CR1	1.4195	3.11785e-17	Up
C3	-1.41648	4.08058e-11	Down
TM4SF19	1.41591	9.75717e-12	Up
SPON1	-1.41222	4.5174e-08	Down
LSP1	1.4107	1.99931e-16	Up
ARHGAP30	1.40955	1.45704e-18	Up
LY86	1.4056	2.37275e-13	Up
C1QA	1.40455	5.77773e-13	Up
SEZ6L2	1.40403	1.23328e-16	Up
IRF5	1.40299	1.96916e-10	Up
TLR7	1.39926	2.36944e-16	Up
PTCRA	1.39779	2.00287e-12	Up
C1QC	1.39378	4.37603e-15	Up
FYB	1.39232	1.53778e-16	Up
HLA-DRB4	1.3871	3.93821e-12	Up
DPEP2	1.38628	2.97976e-14	Up
KIAA1199	1.38604	2.50933e-10	Up
MAFB	1.3856	1.18905e-17	Up
HCAR3	1.38354	1.58343e-10	Up
FBLN1	-1.38333	1.02772e-11	Down
MS4A7	1.383	4.63151e-15	Up
XLOC_l2_006821	1.38265	3.04065e-10	Up
HLA-DPB1	1.37908	3.56976e-13	Up
SAA1	-1.37836	7.84994e-06	Down
TMC8	1.37827	2.79435e-18	Up
OSBPL3	1.37814	4.3786e-16	Up
CHRDL1	-1.3759	7.97681e-11	Down
RASL10A	1.37208	1.26146e-12	Up
LOC100652963	-1.37085	2.09528e-18	Down
PKD2L1	1.36944	1.66597e-06	Up
HBB	1.36877	2.25176e-07	Up
HLA-DMA	1.36845	4.67443e-15	Up
WNT11	-1.366	6.29339e-15	Down
C1QB	1.36582	2.16421e-10	Up
KLHL6	1.36554	1.31674e-13	Up
CSF3	-1.36552	6.62239e-06	Down
CCDC88B	1.36079	1.70731e-18	Up
SIGLEC1	1.35945	2.97377e-16	Up
FAM150B	-1.35827	5.36811e-11	Down
SGK223	1.35766	1.04778e-25	Up
LILRB2	1.35532	2.35611e-14	Up
ARHGAP4	1.35295	2.86726e-19	Up
STAC3	1.35284	1.12554e-14	Up
SLC15A3	1.35169	1.22428e-12	Up
HCST	1.35101	1.94417e-18	Up
TRPM2	1.34932	6.92076e-17	Up
SFRP1	-1.34745	1.87246e-10	Down
RGS5	-1.34633	2.2515e-11	Down
HPR	-1.34434	1.0133e-09	Down
FAM71E1	-1.34111	9.08645e-19	Down
ANPEP	1.33975	2.83757e-20	Up
NCF2	1.33933	7.82968e-13	Up
LOC100507150	-1.33805	3.61475e-12	Down
LOC100506585	1.33792	3.15612e-13	Up
ITGAL	1.33788	7.03514e-18	Up
CCRL2	1.33614	4.27885e-14	Up
SCRG1	-1.33494	2.5357e-09	Down
TNFRSF25	1.33458	4.16656e-14	Up
TBC1D2	1.3332	2.79492e-14	Up
CD37	1.33158	1.48706e-12	Up
LCP2	1.32567	7.17064e-17	Up
EMR2	1.32282	5.59805e-14	Up
XLOC_007433	-1.32147	1.74139e-09	Down
IL7R	1.32128	1.97036e-11	Up
TC2N	-1.32096	7.04353e-20	Down
TM7SF4	1.3206	1.51098e-09	Up
TFPI2	-1.31851	8.51143e-12	Down
CD14	1.31816	3.49991e-14	Up
MRAP2	-1.31752	4.62821e-15	Down
PDE6G	1.31471	2.71955e-10	Up
SNX10	1.31366	4.79099e-13	Up
IGSF6	1.3129	5.42821e-12	Up
HLA-DRA	1.3127	4.86226e-12	Up
MNDA	1.31244	4.41887e-18	Up
XLOC_013983	-1.31099	2.69327e-15	Down
FCGR1B	1.31053	2.57122e-12	Up
PYCARD	1.30849	6.84117e-18	Up
EVI2B	1.30794	9.53847e-16	Up
TNFRSF21	1.30657	2.02886e-13	Up
VMO1	1.30586	2.76017e-09	Up
TMEM176B	1.30419	1.24497e-11	Up
FHL5	-1.30357	2.1483e-06	Down
SUSD5	-1.30346	2.79492e-14	Down
LOC100505592	1.3019	8.42369e-14	Up
CILP	-1.30154	3.43323e-07	Down
FUCA1	1.30128	1.26571e-10	Up
ANKRD58	1.30054	3.58876e-12	Up
HLA-DPA1	1.2986	1.57958e-13	Up
CARD9	1.29294	9.50645e-17	Up
DARC	-1.29176	3.80669e-11	Down
MT1M	-1.2911	9.83309e-18	Down
CASQ2	-1.29049	4.73113e-07	Down
STMN2	1.28573	1.58603e-07	Up
NLRC4	1.28376	1.35228e-15	Up
LILRB3	1.2821	9.47417e-13	Up
GPR65	1.28206	1.03106e-15	Up
KCNQ1	1.27981	2.07004e-18	Up
S1PR4	1.27705	1.26703e-16	Up
SASH3	1.27653	2.61849e-15	Up
PTPLA	-1.27595	8.23129e-21	Down
LILRA4	1.27533	4.92617e-12	Up
GUCA2B	-1.27515	1.22445e-17	Down
GMIP	1.27504	1.03239e-18	Up
LST1	1.27473	8.80314e-18	Up
RNASE1	1.2747	3.12333e-12	Up
RAMP1	-1.27444	2.72357e-16	Down
LPL	1.27228	8.60471e-09	Up
ADAMTS4	-1.26864	3.26417e-06	Down
IL17D	-1.26233	5.98329e-19	Down
MS4A14	1.26122	1.44993e-16	Up
HLA-DPB2	1.25976	7.68929e-14	Up
LONRF2	-1.25911	7.5985e-15	Down
RBPMS2	-1.25678	8.0733e-08	Down
FLNC	-1.25638	3.82808e-13	Down
SLC7A7	1.25392	6.64906e-13	Up
RNASET2	1.25375	1.06624e-12	Up
FCER1G	1.25366	2.38199e-10	Up
SLC2A5	1.25219	7.89544e-07	Up
C13orf33	-1.25137	3.66964e-15	Down
FAM180B	-1.25118	3.40214e-09	Down
HAVCR2	1.25084	9.83761e-12	Up
ANXA8L2	1.24798	2.14151e-11	Up
CXCR4	1.24381	1.49201e-08	Up
DIO3	-1.2407	1.84564e-07	Down
HLA-DQB1	1.2381	8.34009e-08	Up
NLRC3	1.23768	1.35005e-18	Up
SERPINA1	1.23355	3.52887e-09	Up
CNN1	-1.23305	5.33057e-07	Down
HTRA4	1.23171	1.64957e-06	Up
CD74	1.22967	4.51585e-13	Up
OSCAR	1.22938	6.80234e-13	Up
CSTB	1.22795	2.77025e-12	Up
INPP5D	1.22789	4.80581e-18	Up
NFIL3	-1.2273	2.87494e-13	Down
RNASE6	1.22663	4.237e-14	Up
C8orf84	-1.22656	1.88894e-07	Down
VAV3	1.22593	3.54681e-18	Up
BCL2A1	1.22565	1.56411e-07	Up
LRRN4CL	-1.22404	8.2871e-13	Down
RBM47	1.2216	1.02317e-13	Up
LYN	1.21995	2.86726e-19	Up
TIFAB	1.21909	1.8527e-12	Up
PCDH20	-1.21716	4.21643e-14	Down
MYBL1	-1.21698	2.93215e-25	Down
ABCC5	1.2148	4.08801e-21	Up
PLA2G15	1.2147	6.4946e-15	Up
LOC100507554	-1.2146	5.0975e-16	Down
REEP1	-1.21348	7.46709e-14	Down
CPVL	1.21315	1.63172e-11	Up
STK10	1.21274	1.33997e-20	Up
SORBS1	-1.21195	2.75463e-11	Down
HLA-DQB2	1.20463	1.2877e-11	Up
ASPHD1	1.20329	4.32139e-13	Up
KCNA5	-1.20208	7.49015e-11	Down
EMILIN2	1.19865	5.22639e-12	Up
ASCL2	1.19591	1.2221e-19	Up
SELPLG	1.19512	3.10815e-16	Up
PARVG	1.19454	1.9369e-13	Up
FERMT3	1.19186	1.52086e-13	Up
ANGPTL1	-1.18891	5.77886e-08	Down
MEI1	1.18761	7.64521e-14	Up
ACADL	-1.18631	2.12666e-12	Down
PTPRJ	1.18604	1.34924e-15	Up
CYBA	1.18248	9.21566e-14	Up
FCGR2C	1.18231	1.03548e-12	Up
RASSF4	1.18119	4.45409e-12	Up
MYO1G	1.17855	1.74133e-11	Up
ACTA1	-1.17776	4.18618e-05	Down
PAQR5	1.17744	2.21191e-09	Up
C22orf34	1.17335	1.98537e-18	Up
CMTM7	1.1731	1.6276e-14	Up
PLXND1	1.17207	2.60666e-24	Up
JAK3	1.17147	5.34451e-14	Up
MIAT	1.16742	1.24803e-14	Up
PTPN6	1.16702	1.09247e-16	Up
HLA-DRB5	1.16378	5.37539e-09	Up
CRISPLD2	-1.1626	1.06132e-10	Down
DOK7	-1.16186	9.38898e-14	Down
HILPDA	-1.16038	1.47123e-08	Down
MFNG	1.15941	2.33083e-22	Up
MREG	1.15861	7.18745e-10	Up
FCGR2A	1.15849	8.50399e-13	Up
DDX60L	1.15673	1.09673e-20	Up
COTL1	1.15475	3.89474e-17	Up
AIF1	1.15314	3.38193e-16	Up
FBXO41	1.15206	3.42722e-15	Up
NCF4	1.15017	8.88085e-16	Up
C6orf192	1.15007	4.15858e-12	Up
MATK	1.1499	1.91391e-13	Up
FNDC1	1.14961	8.67602e-13	Up
BIN2	1.14787	4.59952e-17	Up
HAND2	-1.14761	5.76306e-08	Down
ADAMTS14	1.14461	3.12905e-15	Up
CYBB	1.14405	1.38216e-14	Up
GBP5	1.1438	4.90552e-13	Up
KCNJ5	1.1433	1.10467e-09	Up
LDOC1	-1.14273	1.17121e-13	Down
BATF	1.14212	3.51425e-12	Up
ARL4C	1.14176	2.13378e-10	Up
VNN1	1.14043	6.23758e-11	Up
ANGPTL7	-1.13967	8.85845e-09	Down
CCR2	1.1394	1.35228e-15	Up
C11orf96	-1.13899	2.08246e-08	Down
GZMA	1.13489	1.09991e-09	Up
ATG16L2	1.12765	1.53734e-18	Up
PHYHIP	-1.12752	6.28285e-13	Down
DACT3	-1.1255	2.80072e-09	Down
MYOM1	-1.12521	9.02262e-11	Down
IRF7	1.12511	7.29587e-20	Up
XLOC_l2_004840	1.1241	8.67602e-13	Up
C16orf89	-1.12407	6.35842e-09	Down
CD3D	1.12383	1.08949e-11	Up
SLA	1.12376	9.83234e-10	Up
CFL2	-1.12254	9.73106e-18	Down
CD6	1.12242	6.02012e-13	Up
SHROOM3	-1.12241	7.5642e-17	Down
TLR1	1.12221	2.72012e-13	Up
LGMN	1.12219	6.53291e-11	Up
TMEM47	-1.12217	1.74415e-13	Down
SYNM	-1.12171	4.69697e-09	Down
IL17B	-1.12042	1.65961e-12	Down
MT1X	-1.12	2.65763e-10	Down
PLTP	1.11892	6.82586e-10	Up
HCLS1	1.11798	1.92496e-15	Up
DKFZp451A211	-1.11693	1.1424e-17	Down
PPP1R9A	-1.11577	1.65545e-18	Down
KCNN4	1.11553	3.0053e-10	Up
SDS	1.11415	0.000105106	Up
SLC29A3	1.11275	9.05839e-11	Up
FIBIN	-1.11159	2.61517e-14	Down
NPR1	-1.11116	7.51082e-14	Down
CD163	1.11053	7.86294e-08	Up
HN1	1.10999	1.53681e-13	Up
CRYAB	-1.10595	6.7619e-13	Down
GAL	1.10505	2.96012e-06	Up
CTSS	1.10499	4.27022e-11	Up
PDZRN4	-1.10373	1.75918e-05	Down
CCR7	1.10183	4.43869e-11	Up
SMTN	-1.1001	2.05811e-09	Down
PPP2R2B	-1.09834	6.87982e-13	Down
CPNE7	1.09702	2.39736e-15	Up
VGLL3	-1.09657	5.50861e-16	Down
FSTL3	-1.09618	6.49271e-17	Down
RIMBP3	1.09522	2.21898e-23	Up
MILR1	1.09312	1.02751e-16	Up
CDH19	-1.09069	1.73769e-16	Down
FAM110A	1.08952	8.21559e-23	Up
PTPRC	1.08873	3.43119e-13	Up
CEBPE	1.0881	5.00824e-14	Up
C13orf15	1.08782	4.69552e-12	Up
PLBD1	1.08757	1.71935e-08	Up
SLC31A2	1.0868	6.61367e-09	Up
ARRB2	1.08607	9.39798e-15	Up
RYR2	-1.08589	1.87532e-10	Down
RHBDF2	1.08577	9.90463e-12	Up
BTK	1.08552	1.45214e-15	Up
CXCL1	1.0831	7.41395e-06	Up
TCEAL2	-1.08193	7.2251e-11	Down
RASL12	-1.08153	6.23422e-10	Down
LOC100129846	-1.08004	1.76559e-10	Down
NEXN	-1.07995	1.713e-13	Down
IGFBP6	-1.07885	3.65711e-16	Down
FBLN5	-1.07883	1.1569e-15	Down
CHODL	-1.07811	7.70372e-15	Down
UAP1	-1.07636	4.7917e-17	Down
TMEM51	1.07513	5.56351e-12	Up
GPR137B	1.0749	4.98533e-11	Up
FCN1	1.07474	3.50645e-09	Up
MUSTN1	-1.07469	0.000247724	Down
TSPAN8	-1.071	2.08972e-08	Down
ADAMTS1	-1.07098	5.91073e-10	Down
LOC100506897	1.07034	1.65142e-12	Up
FAM19A5	-1.06922	2.03587e-12	Down
CORO1A	1.06781	3.81471e-17	Up
ACTG2	-1.06659	4.33253e-05	Down
TPP1	1.06601	9.3327e-14	Up
VSIG4	1.06493	2.83188e-09	Up
LMCD1	-1.06236	3.54611e-17	Down
GMFG	1.06211	1.30816e-19	Up
TMEM180	1.06048	3.8032e-14	Up
RASD1	-1.05942	1.52936e-05	Down
PARM1	-1.05832	1.13215e-10	Down
SYNC	-1.0581	9.20897e-19	Down
ZNF683	1.05794	3.32974e-13	Up
DAPP1	1.05736	3.61535e-16	Up
ADAMTS8	-1.05677	2.87223e-07	Down
FCHO1	1.05674	6.00277e-18	Up
SNORA11	-1.05611	7.16907e-15	Down
MARCKS	1.05592	4.39299e-24	Up
SIRPG	1.05304	1.28864e-16	Up
C4orf48	1.05157	3.841e-15	Up
OSM	1.05043	3.72502e-06	Up
HK3	1.04994	5.79905e-11	Up
C1orf93	1.04983	8.8343e-18	Up
RPS6KA1	1.04968	3.87012e-15	Up
CORO7	1.04906	8.55043e-16	Up
CD300A	1.04811	9.98088e-13	Up
SGK1	1.04799	1.15966e-08	Up
MPP1	1.04761	1.40006e-13	Up
HS3ST1	1.04643	1.02687e-14	Up
MS4A6A	1.04465	8.27979e-12	Up
C9orf167	1.04345	2.38967e-19	Up
NLRP12	1.04248	3.20575e-13	Up
ABCA7	1.04242	1.03679e-17	Up
SLC22A18	1.03721	4.22524e-15	Up
PDE8B	-1.03559	1.30209e-09	Down
TLR2	1.03533	9.91081e-10	Up
ADRBK2	1.03494	7.45873e-16	Up
OASL	1.03327	8.94912e-16	Up
PLD3	1.032	2.0011e-10	Up
GPNMB	1.03146	3.21108e-07	Up
TMC6	1.03145	4.01369e-14	Up
CCRL1	-1.03121	3.23229e-14	Down
GPR34	1.02742	5.75619e-13	Up
C5orf20	1.02684	2.61189e-11	Up
PVRIG	1.02539	7.17734e-13	Up
SLPI	-1.02417	2.50659e-07	Down
RGS19	1.02417	1.74233e-17	Up
BEX5	-1.02292	8.31267e-19	Down
SLMAP	-1.02228	3.72874e-15	Down
SPARCL1	-1.0221	5.38908e-10	Down
RAB7B	1.02109	3.50458e-16	Up
PNOC	1.0188	3.54142e-11	Up
MYOCD	-1.01877	7.51874e-12	Down
CARTPT	-1.0184	7.12309e-07	Down
SLC40A1	1.01827	4.07592e-12	Up
HSPA6	1.01784	2.44213e-09	Up
ADRA1B	-1.01714	8.75131e-12	Down
LGR6	-1.01688	1.04067e-11	Down
XLOC_l2_013301	1.0167	2.4055e-09	Up
SIRPA	1.01657	1.86962e-13	Up
AGPAT4-IT1	1.01653	4.58857e-20	Up
PLAU	1.01602	2.74851e-10	Up
TMEM61	-1.01592	4.11001e-07	Down
HMGA1P4	1.01581	1.09776e-21	Up
TMEM35	-1.01568	4.33451e-10	Down
C3orf70	-1.01531	1.9661e-15	Down
FOSB	1.01475	0.00357199	Up
GZMK	1.01462	1.5423e-08	Up
CNTN4	-1.01429	4.06722e-18	Down
PLEK2	1.01399	2.83648e-11	Up
CRTAC1	1.01263	2.2107e-07	Up
ZNF671	1.01257	2.18979e-18	Up
XLOC_l2_013193	-1.0119	2.03708e-14	Down
CMTM3	1.01102	1.37473e-22	Up
CCL13	1.011	3.37754e-07	Up
FCGRT	1.01096	3.46453e-17	Up
C21orf96	1.00874	1.67712e-18	Up
CASP1	1.00755	9.57872e-16	Up
NKG7	1.00631	7.53603e-12	Up
PVRL4	1.00625	1.02448e-09	Up
CD300LF	1.00435	4.46953e-10	Up
IGFLR1	1.00345	1.61283e-10	Up
MYEF2	-1.003	2.97503e-18	Down
MAF	1.00248	5.35423e-16	Up
LOC100131096	1.0021	1.21132e-16	Up
FSCN1	1.00194	1.63628e-19	Up
IL21R	1.00175	7.40805e-17	Up
TNNI2	1.00065	1.5864e-13	Up
BID	1.00031	6.86091e-15	Up
BTC	-0.999669	1.23022e-09	Not sig
TDO2	0.999337	6.2255e-13	Not sig
GAA	0.99889	1.24912e-15	Not sig
HCK	0.997101	6.5027e-11	Not sig
HLA-J	0.99706	1.2074e-18	Not sig
FMNL1	0.996638	6.94831e-15	Not sig
CIITA	0.996493	9.66465e-12	Not sig
RASSF2	0.994915	1.06961e-14	Not sig
PDGFB	0.993263	9.42783e-20	Not sig
XLOC_l2_012953	0.991917	4.18699e-17	Not sig
JPH2	-0.991756	4.17531e-10	Not sig
KCNAB1	-0.99128	7.50865e-09	Not sig
IL2RB	0.990427	6.07904e-13	Not sig
FERMT2	-0.989934	4.00958e-18	Not sig
LOC645954	-0.989598	7.21832e-12	Not sig
CTSH	0.987971	1.6207e-09	Not sig
CD3G	0.987967	6.62417e-12	Not sig
TIAM1	0.987565	5.79748e-13	Not sig
CD8A	0.987379	2.63497e-08	Not sig
ITGA4	0.98629	9.18982e-16	Not sig
BIRC5	0.985292	7.45619e-10	Not sig
RGS18	0.985118	4.67224e-13	Not sig
NFKBIE	0.984998	8.37431e-15	Not sig
KCNE3	0.984232	1.5864e-13	Not sig
TIMD4	0.983238	7.83416e-08	Not sig
LRMP	0.982621	6.55585e-18	Not sig
SCARB1	0.982617	5.12609e-09	Not sig
LIMK1	0.981673	2.9384e-15	Not sig
HRK	0.981644	7.05906e-07	Not sig
HAMP	0.981325	0.000123473	Not sig
SMPD3	0.981313	3.34812e-17	Not sig
XAF1	0.980795	1.63948e-17	Not sig
AKAP12	-0.980493	1.86281e-10	Not sig
TFEC	0.978865	1.26146e-12	Not sig
BDNF	-0.978605	1.07408e-08	Not sig
RHOB	-0.977656	1.43562e-12	Not sig
AOAH	0.976712	1.16376e-11	Not sig
KCNJ2	0.976621	3.14898e-15	Not sig
APOC2	0.976513	4.01155e-05	Not sig
SAMD9L	0.976369	4.56576e-22	Not sig
MAN2B1	0.976	8.91495e-15	Not sig
LEFTY2	-0.975321	1.13168e-11	Not sig
DEF6	0.974617	2.93008e-15	Not sig
C1QTNF6	0.974306	1.1569e-15	Not sig
PRUNE2	-0.973847	1.96899e-11	Not sig
TMEM86A	0.972207	5.74587e-14	Not sig
RN5-8S1	-0.971449	1.51897e-06	Not sig
GIMAP1	0.969925	8.92354e-19	Not sig
HBG1	0.96959	0.000907	Not sig
ADCY7	0.96882	1.79592e-14	Not sig
LOC100508196	0.968683	9.9143e-13	Not sig
PNMAL1	-0.967698	1.55757e-12	Not sig
CTSK	0.967685	7.1787e-11	Not sig
CLEC4A	0.963619	1.11639e-17	Not sig
NTF3	-0.962646	1.3373e-14	Not sig
LINC00112	-0.962567	5.23146e-15	Not sig
GPRC5A	-0.962555	9.05532e-13	Not sig
MYL9	-0.962406	3.4838e-09	Not sig
DENND1C	0.962228	2.68771e-14	Not sig
PARP12	0.96171	1.76727e-18	Not sig
TSPAN15	0.96101	1.35337e-16	Not sig
LHFPL2	0.959524	3.30669e-13	Not sig
GM2A	0.959039	1.68599e-09	Not sig
MX2	0.958215	1.47342e-15	Not sig
MAP2	-0.957275	5.05091e-13	Not sig
ACCN4	0.957039	4.67079e-10	Not sig
SEMA3D	-0.956865	1.44943e-09	Not sig
SRGAP2	0.955598	2.08885e-24	Not sig
MYOZ1	-0.955304	2.3576e-13	Not sig
CRABP2	0.954882	4.50969e-13	Not sig
FBXO25	-0.954373	1.34346e-14	Not sig
LY6H	0.953362	8.64889e-09	Not sig
OGN	-0.952393	2.15299e-06	Not sig
KLF9	-0.952327	2.13039e-19	Not sig
CSDC2	-0.952265	3.19229e-15	Not sig
SLC22A18AS	0.951938	1.64059e-10	Not sig
SLC36A1	0.951739	5.10519e-14	Not sig
PSTPIP1	0.951101	1.40175e-13	Not sig
GLA	0.950128	2.12392e-12	Not sig
NBLA00301	-0.949776	1.26711e-08	Not sig
PITX1	-0.949569	0.000350961	Not sig
PTPN7	0.949437	1.3373e-14	Not sig
PHGDH	-0.948729	3.50578e-09	Not sig
EVI2A	0.948331	4.75353e-11	Not sig
SLC38A7	0.947532	1.92547e-17	Not sig
KALRN	-0.946799	2.29665e-14	Not sig
CSK	0.946166	1.20914e-20	Not sig
FAM59A	-0.945333	7.44309e-12	Not sig
LOC643988	0.945333	6.35866e-14	Not sig
ELL2	-0.943288	2.62908e-15	Not sig
TMEM176A	0.942422	1.47123e-08	Not sig
NOV	-0.942224	2.82252e-08	Not sig
XLOC_008700	-0.942004	1.95413e-10	Not sig
LAMP3	0.941255	5.71578e-11	Not sig
PSD4	0.94118	4.06285e-14	Not sig
CYTIP	0.940642	1.13983e-09	Not sig
PCOLCE2	-0.940377	3.75547e-10	Not sig
LOC283174	-0.939967	7.24829e-08	Not sig
EFHD1	-0.939872	1.93048e-10	Not sig
AIF1L	-0.939565	2.09095e-06	Not sig
ADORA3	0.939516	6.1998e-08	Not sig
AVPR1A	-0.939188	0.000901318	Not sig
COL10A1	0.939072	2.23991e-08	Not sig
DPRXP4	0.938058	2.81693e-14	Not sig
TCIRG1	0.93771	9.29755e-15	Not sig
ARHGDIB	0.936385	8.21846e-19	Not sig
CD40LG	0.935313	4.8155e-14	Not sig
SLC22A3	-0.934932	2.83571e-17	Not sig
RGS10	0.934774	2.8391e-14	Not sig
OAS1	0.93448	9.68866e-12	Not sig
DOK1	0.934431	7.24304e-22	Not sig
SERPINA3	-0.934095	5.38745e-11	Not sig
MRC1	0.933329	2.67145e-09	Not sig
MGST1	-0.932675	2.00807e-07	Not sig
CTSZ	0.931938	5.36523e-09	Not sig
MMP19	0.931064	3.44513e-08	Not sig
TNFRSF10C	0.930952	4.73536e-13	Not sig
ADAM33	-0.929652	6.75895e-11	Not sig
SNORD116-19	-0.929139	9.88437e-14	Not sig
AIM1	0.928219	1.74233e-17	Not sig
CLDN23	0.927665	1.21011e-11	Not sig
RNF125	0.92754	7.66143e-19	Not sig
LMOD1	-0.927524	9.58923e-08	Not sig
PIK3CG	0.927023	6.01244e-14	Not sig
DGKZ	0.926596	1.24039e-26	Not sig
ASGR1	0.924861	9.07823e-14	Not sig
GZMB	0.924344	1.08143e-07	Not sig
XLOC_011608	0.923855	3.77177e-07	Not sig
SKAP1	0.923308	1.26146e-12	Not sig
CAB39L	-0.923135	1.26328e-14	Not sig
SRRM4	-0.922923	5.32219e-21	Not sig
SECTM1	0.921892	1.7548e-12	Not sig
MYH10	-0.921859	2.57293e-07	Not sig
NOX4	-0.921793	2.35671e-15	Not sig
REEP4	0.921114	6.1497e-12	Not sig
FAM49B	0.919983	3.48437e-13	Not sig
MXRA7	-0.918749	2.56415e-14	Not sig
SH3BGR	-0.918108	1.18785e-11	Not sig
FTL	0.91752	2.76017e-09	Not sig
UAP1L1	0.917081	3.60334e-16	Not sig
CXCR7	-0.916708	1.34336e-11	Not sig
SOST	-0.916385	0.00276148	Not sig
TUBB3	0.916112	6.82338e-10	Not sig
DNAJB5	-0.915487	4.22719e-16	Not sig
LRRC33	0.915089	6.19387e-16	Not sig
CDKN2A	0.91499	4.14509e-15	Not sig
CXCR2	0.914513	1.6175e-08	Not sig
GZMH	0.914501	9.39048e-08	Not sig
C6orf115	0.914493	3.07752e-13	Not sig
CD72	0.913698	1.35475e-09	Not sig
IFIT1	0.913043	3.75382e-12	Not sig
MAPKAPK3	0.912807	1.04412e-13	Not sig
LPP	-0.912576	8.56484e-13	Not sig
KCNIP3	-0.912195	2.86673e-11	Not sig
S1PR3	-0.911752	1.67404e-08	Not sig
PTGS1	0.911731	1.92073e-09	Not sig
LOC401093	-0.911027	3.56539e-14	Not sig
SNORD116-6	-0.910542	9.63564e-17	Not sig
CYP27A1	0.909598	1.31639e-07	Not sig
MYL2	-0.909416	2.81822e-13	Not sig
PPAPDC1A	0.908969	5.41297e-09	Not sig
DLX5	0.90877	1.69178e-07	Not sig
CACNA2D4	0.908567	4.21173e-11	Not sig
RAI2	-0.907847	4.57804e-15	Not sig
TXNDC3	0.907739	4.49732e-16	Not sig
TRIM25	0.907081	3.76197e-23	Not sig
PSAP	0.907035	2.60165e-09	Not sig
IL18	0.906704	5.31875e-08	Not sig
SIGLEC15	0.906576	4.71823e-10	Not sig
SEL1L3	0.906199	3.45903e-13	Not sig
SLC25A4	-0.906153	5.92095e-17	Not sig
OSMR	-0.905971	6.59185e-14	Not sig
BAG2	-0.905859	3.16724e-15	Not sig
MICB	0.905511	2.20729e-14	Not sig
UNC93B1	0.9054	2.34257e-14	Not sig
HPSE2	-0.905097	3.81295e-07	Not sig
KANK1	-0.904054	3.12905e-15	Not sig
C1orf162	0.903371	2.69441e-10	Not sig
RUNX2	0.902224	6.82433e-07	Not sig
MYH11	-0.901296	1.39993e-05	Not sig
GADD45A	-0.900683	6.36375e-15	Not sig
DUSP6	0.899851	2.95201e-18	Not sig
SH2D3C	0.899656	7.52265e-12	Not sig
NXPH3	-0.898157	4.18633e-11	Not sig
PLP1	-0.898087	7.8964e-13	Not sig
RNF180	-0.897847	6.36548e-13	Not sig
RUNX3	0.897453	1.36387e-11	Not sig
C5AR1	0.897441	1.38904e-06	Not sig
C7	-0.897383	0.00105897	Not sig
GAS2L3	0.897089	6.95172e-15	Not sig
NAGPA	0.896621	3.26665e-19	Not sig
GDF10	-0.895598	2.13947e-05	Not sig
SYNDIG1	-0.895122	5.85735e-11	Not sig
VNN2	0.894282	1.04101e-07	Not sig
NLRP3	0.89417	1.2128e-10	Not sig
GRAMD4	0.892973	2.55996e-13	Not sig
HSH2D	0.892199	1.4781e-14	Not sig
LEF1	0.89142	2.36962e-16	Not sig
GADD45B	-0.891147	1.9988e-09	Not sig
TNFAIP2	0.89094	2.84333e-08	Not sig
LCK	0.890919	3.5733e-13	Not sig
ROR1	-0.890679	2.31633e-16	Not sig
ACRBP	0.890306	2.72012e-13	Not sig
CPNE5	0.88993	1.16626e-09	Not sig
ERBB4	-0.888944	4.74526e-09	Not sig
PGM5	-0.88887	3.52294e-08	Not sig
YAP1	-0.887826	1.94041e-12	Not sig
MYO5A	0.887524	1.32632e-15	Not sig
RASGRP3	0.886836	2.05864e-14	Not sig
OBFC2A	0.886298	5.79445e-13	Not sig
CCNB2	0.885975	1.74686e-11	Not sig
ZEB1	-0.885772	4.80972e-19	Not sig
ZNF469	0.885636	9.75912e-15	Not sig
LOC100506075	0.884812	3.10654e-33	Not sig
DENND4B	0.884571	3.36988e-19	Not sig
PLEKHO2	0.882489	6.06721e-15	Not sig
SH3KBP1	0.881781	1.80112e-19	Not sig
GPR64	-0.880766	3.20768e-16	Not sig
ADRB2	0.88058	1.19187e-13	Not sig
SPINT1	0.880518	8.48851e-12	Not sig
S100Z	0.880356	2.86731e-14	Not sig
SLC25A19	0.880145	2.32095e-10	Not sig
CSRP2	-0.879851	6.2061e-08	Not sig
SMAD9	-0.87947	2.15019e-11	Not sig
MFSD7	0.8793	2.22084e-11	Not sig
MT1E	-0.879284	4.8619e-12	Not sig
PTPRE	0.878919	5.52751e-21	Not sig
PLXNC1	0.878542	3.57337e-11	Not sig
VENTX	0.878302	3.42304e-14	Not sig
LOC400456	-0.878282	8.24859e-07	Not sig
INPP5A	-0.877843	1.5853e-17	Not sig
PTPRCAP	0.877698	9.11471e-14	Not sig
PIK3CD	0.877445	1.67984e-18	Not sig
LOC729468	-0.87713	9.26378e-08	Not sig
OAS2	0.877019	4.3092e-20	Not sig
P2RX4	0.87612	1.35489e-11	Not sig
NOD2	0.875909	1.26607e-10	Not sig
OAS3	0.87499	1.49051e-17	Not sig
PBX4	0.87487	2.26443e-11	Not sig
ITM2A	-0.874265	2.79616e-08	Not sig
HOXB6	0.87366	3.19304e-13	Not sig
SLC16A5	0.873416	9.28316e-14	Not sig
NRIP3	0.873375	1.11971e-09	Not sig
ELN	-0.871155	1.99514e-08	Not sig
NAP1L5	-0.870178	2.19407e-19	Not sig
CD300C	0.870025	1.7663e-11	Not sig
LY96	0.869569	3.71953e-10	Not sig
SCHIP1	-0.868754	7.0969e-13	Not sig
TSPAN33	0.867259	3.10827e-18	Not sig
PLIN4	-0.866617	0.000846105	Not sig
CTSL1	0.86653	1.97188e-07	Not sig
LOXL2	0.866468	2.8717e-10	Not sig
AMPH	-0.866145	1.67818e-20	Not sig
FILIP1L	-0.865669	1.00321e-07	Not sig
HBQ1	0.864936	2.29808e-05	Not sig
IL17RA	0.86395	1.68676e-14	Not sig
SMPDL3A	0.86294	2.34877e-06	Not sig
PGR	-0.862787	2.63905e-13	Not sig
SNORD107	-0.861267	1.03239e-18	Not sig
ADAMDEC1	0.860894	2.92307e-07	Not sig
GPR133	-0.860675	3.60951e-13	Not sig
TNNT1	0.860306	1.36575e-07	Not sig
NCKAP1L	0.859718	4.12837e-11	Not sig
TTYH3	0.859511	1.51037e-11	Not sig
SOCS2	-0.859437	2.80935e-11	Not sig
SNORD116-4	-0.856766	9.57992e-20	Not sig
IL2RG	0.8566	7.21949e-13	Not sig
HLA-G	0.856219	5.4538e-18	Not sig
ALOX5AP	0.85607	2.58565e-07	Not sig
NPR3	-0.855718	1.08181e-16	Not sig
TPSAB1	0.85554	7.43233e-07	Not sig
NPC2	0.855217	2.75454e-12	Not sig
GNAZ	-0.854679	9.66516e-09	Not sig
PPP1CB	-0.854625	6.11673e-21	Not sig
PODXL	0.854526	4.94675e-12	Not sig
RARRES1	-0.854306	3.01494e-05	Not sig
TPST2	0.854174	6.8419e-14	Not sig
FXYD1	-0.853685	1.15153e-08	Not sig
UNC13D	0.853089	7.55173e-19	Not sig
LOC100507008	-0.853085	3.09371e-08	Not sig
LOC441268	0.851851	2.07843e-16	Not sig
PERP	-0.851801	3.84134e-16	Not sig
SH2B3	0.851689	4.78658e-20	Not sig
MFSD1	0.851491	5.43475e-10	Not sig
GULP1	-0.850654	9.92486e-11	Not sig
SEPP1	0.850638	1.77902e-10	Not sig
MCAM	-0.850571	9.48098e-06	Not sig
CXCL10	0.850228	1.31766e-08	Not sig
ADAMTSL3	-0.848745	3.18593e-11	Not sig
BLNK	0.848605	2.48394e-15	Not sig
BEX2	-0.848447	2.61517e-14	Not sig
GPR160	0.847201	2.9868e-12	Not sig
RHEBL1	0.846509	2.80281e-20	Not sig
AOC4	-0.845752	8.94364e-10	Not sig
HLA-F	0.845623	1.5853e-17	Not sig
PF4	0.845582	0.000218821	Not sig
NT5DC3	-0.84535	1.67723e-13	Not sig
CD8B	0.844356	1.689e-08	Not sig
STK38L	-0.843375	2.79496e-15	Not sig
RNF135	0.843151	7.58369e-18	Not sig
TGM2	-0.843114	2.29825e-10	Not sig
XLOC_014161	0.842907	9.82953e-13	Not sig
ALDH1L1	-0.84207	1.18835e-07	Not sig
TIMP4	-0.841826	1.69842e-07	Not sig
NPNT	-0.841623	1.44592e-06	Not sig
ATP6V0D2	0.841499	2.3513e-08	Not sig
CTSL1P8	0.840754	3.74135e-06	Not sig
LOC100170939	0.840046	7.17173e-12	Not sig
GPX1	0.840029	2.74348e-11	Not sig
SUSD1	0.839921	3.04023e-10	Not sig
NPY1R	-0.839727	6.07957e-06	Not sig
ITGA5	-0.839014	5.25254e-08	Not sig
NXF3	0.837739	1.3794e-11	Not sig
HDC	0.837557	2.51826e-07	Not sig
TK1	0.837437	1.04533e-07	Not sig
MAP4K1	0.83682	5.00276e-16	Not sig
MOXD1	0.836679	3.26255e-08	Not sig
NTN1	-0.835901	7.30572e-06	Not sig
GIMAP2	0.835048	8.56415e-15	Not sig
KLRG1	0.834903	2.20943e-14	Not sig
MT1H	-0.834393	1.55043e-10	Not sig
MYD88	0.834128	1.35829e-15	Not sig
IFIH1	0.834079	7.54181e-20	Not sig
SHC4	-0.833445	1.14458e-08	Not sig
TMEM100	-0.833238	8.69781e-11	Not sig
PFKFB4	0.832451	9.02257e-15	Not sig
PTGER4	0.83236	2.46513e-13	Not sig
B3GNT5	0.832319	8.51378e-09	Not sig
RIPK4	-0.832311	1.09305e-08	Not sig
GALNTL2	-0.832004	1.42948e-05	Not sig
XLOC_001215	0.831752	6.6993e-10	Not sig
ALDH1B1	-0.831706	2.29116e-10	Not sig
ARID3A	0.831213	7.89204e-19	Not sig
TACC3	0.831188	1.58515e-14	Not sig
XLOC_004956	-0.830986	0.00841854	Not sig
DCDC2C	-0.830957	6.36363e-21	Not sig
CXCL16	0.830919	6.47526e-09	Not sig
HSD11B1	-0.830406	3.33917e-06	Not sig
HVCN1	0.829946	8.93441e-14	Not sig
KLRB1	0.829553	2.45622e-08	Not sig
MX1	0.8293	9.58872e-12	Not sig
CLEC7A	0.828778	9.64501e-10	Not sig
CSRNP1	-0.828716	4.00414e-06	Not sig
KIAA0226L	0.8286	2.17458e-11	Not sig
CLC	0.828099	2.4325e-06	Not sig
PRKG1	-0.827615	3.55777e-16	Not sig
GPSM3	0.827275	1.81125e-12	Not sig
CSRP1	-0.826845	8.27103e-07	Not sig
NGFR	-0.82629	2.6606e-06	Not sig
MMP25	0.826257	4.14841e-10	Not sig
THY1	0.826153	1.93457e-09	Not sig
PPARG	0.826133	1.73619e-10	Not sig
CXCL9	0.825607	1.5601e-05	Not sig
ADORA2B	0.825557	9.15939e-10	Not sig
ASPM	0.824981	7.97076e-12	Not sig
CTSA	0.824911	2.1182e-15	Not sig
PMAIP1	0.824613	2.91575e-10	Not sig
ZMIZ2	0.824128	5.12415e-22	Not sig
CFP	0.823959	3.63791e-08	Not sig
C7orf41	-0.822596	5.28136e-10	Not sig
C7orf58	-0.822282	4.92341e-10	Not sig
CLIC4	-0.821797	9.08011e-20	Not sig
FOXC1	-0.821677	7.07353e-12	Not sig
NCEH1	0.82166	5.11432e-08	Not sig
ABCC3	0.821346	2.79062e-09	Not sig
IFI44L	0.821288	9.04838e-10	Not sig
MT1B	-0.821052	3.82488e-10	Not sig
FMO3	0.821048	1.81024e-08	Not sig
RTP4	0.82053	6.44135e-17	Not sig
TRIM58	0.819822	3.33461e-09	Not sig
GCHFR	0.819503	1.9431e-06	Not sig
CST6	-0.819027	1.83773e-07	Not sig
MT1L	-0.818716	3.58989e-10	Not sig
TPM2	-0.818646	1.53761e-09	Not sig
UNC5B	0.818551	1.42911e-12	Not sig
RASGEF1B	0.817516	8.2037e-09	Not sig
XLOC_008644	0.817495	4.38859e-09	Not sig
APOBEC3A	0.8174	7.98342e-09	Not sig
BST2	0.8173	2.91826e-11	Not sig
AIM2	0.816311	2.73796e-11	Not sig
C19orf59	0.815909	7.3601e-05	Not sig
SLC39A14	-0.814323	5.2312e-11	Not sig
FKBP15	0.813946	1.5868e-12	Not sig
CLEC11A	0.813789	1.15609e-15	Not sig
PALM	-0.813714	6.93066e-06	Not sig
IDH1	0.813019	4.26003e-12	Not sig
LOC606724	0.81299	9.17557e-17	Not sig
ADH5	-0.812832	1.01051e-17	Not sig
SPOCD1	0.812406	6.32397e-05	Not sig
ADRBK1	0.812344	2.89611e-23	Not sig
C2CD2L	0.811834	3.62277e-25	Not sig
GUSB	0.811342	4.73514e-17	Not sig
IFIT2	0.810596	8.51526e-11	Not sig
IQGAP3	0.810385	2.11711e-12	Not sig
CNTN3	-0.809449	2.11217e-10	Not sig
DSC2	0.809346	2.8874e-11	Not sig
CKB	-0.809023	0.000369588	Not sig
CD180	0.808857	1.00839e-09	Not sig
SLC24A3	-0.808638	1.50369e-11	Not sig
PIM2	0.808447	4.57154e-11	Not sig
ADM	-0.808108	3.49605e-06	Not sig
TPM1	-0.808037	8.83722e-10	Not sig
CARD16	0.80747	1.05171e-12	Not sig
MYO7A	0.80711	1.61917e-09	Not sig
NEURL3	0.80694	3.62987e-09	Not sig
TFCP2L1	0.80665	1.05489e-08	Not sig
VAC14	0.805843	6.11013e-11	Not sig
MAPK13	0.805826	2.92096e-09	Not sig
SDSL	0.80482	3.26405e-09	Not sig
CD27	0.803834	2.32364e-13	Not sig
PRRX2	-0.803822	2.57029e-17	Not sig
PPBP	0.802729	0.000567142	Not sig
TTLL7	-0.802505	2.47174e-09	Not sig
C20orf103	0.802493	1.97873e-12	Not sig
TMEM56	-0.802203	2.17973e-15	Not sig
ACTBL2	-0.802178	1.48834e-06	Not sig
LPAR1	-0.802108	3.45101e-18	Not sig
LILRA3	0.801967	1.55483e-09	Not sig
PTPN22	0.801872	2.97904e-12	Not sig
MSRB3	-0.801366	4.94363e-12	Not sig
MAP1B	-0.80135	4.17119e-13	Not sig
SNCA	0.80111	2.65899e-10	Not sig
C1orf186	0.801002	1.80344e-11	Not sig
SLC17A9	0.800957	3.27786e-08	Not sig
CLEC5A	0.800791	1.73522e-07	Not sig
DOCK8	0.800489	4.36714e-16	Not sig
XLOC_012294	-0.800422	0.0156224	Not sig
P2RY13	0.800182	3.4843e-17	Not sig
TNFSF13B	0.800153	1.06029e-10	Not sig
CYTH1	0.799739	4.06537e-14	Not sig
PILRA	0.799371	1.01103e-13	Not sig
PPARGC1B	0.79923	6.44135e-17	Not sig
PREX1	0.798899	7.92338e-12	Not sig
JAKMIP2	0.798807	1.17986e-07	Not sig
LOC100507165	-0.798199	9.44019e-14	Not sig
CRTAM	0.797963	5.73378e-12	Not sig
SRL	-0.797358	0.00073846	Not sig
NUSAP1	0.796932	7.80835e-11	Not sig
NUAK2	0.796439	1.3909e-11	Not sig
LOC100509553	-0.796273	9.34146e-14	Not sig
PCDH12	0.795656	3.29472e-14	Not sig
CKMT2	-0.795565	4.72054e-08	Not sig
PTX3	-0.795329	0.000668855	Not sig
ARHGAP22	0.795126	1.71411e-12	Not sig
XLOC_007020	-0.794832	0.0211621	Not sig
SCD	0.79472	6.55204e-05	Not sig
BMPR1A	-0.794605	3.55777e-16	Not sig
PLCG2	0.794133	1.40626e-17	Not sig
ENAH	-0.794124	3.4012e-17	Not sig
ECM1	0.793818	5.78336e-13	Not sig
LOC283143	0.793561	9.54323e-10	Not sig
WBSCR17	-0.793383	1.10175e-11	Not sig
CXCL5	0.792969	6.17187e-05	Not sig
TMOD1	-0.792621	7.32707e-08	Not sig
IQCJ-SCHIP1	-0.792186	1.98632e-12	Not sig
SGCD	-0.791159	5.15529e-13	Not sig
GSTM5	-0.791043	7.56366e-06	Not sig
LOC100127983	-0.790845	5.13773e-19	Not sig
WFDC1	-0.789627	2.22126e-05	Not sig
XLOC_010855	-0.789193	0.0203646	Not sig
XLOC_003784	-0.788455	4.09369e-09	Not sig
LPAR5	0.78795	9.81461e-12	Not sig
COL1A2	0.787706	2.58358e-11	Not sig
SNORA28	-0.787516	2.62523e-08	Not sig
GPR132	0.787507	5.87562e-13	Not sig
FAM96A	0.787329	2.6747e-09	Not sig
ICOSLG	0.786799	6.7619e-13	Not sig
IGFBP1	0.786683	4.55725e-06	Not sig
SNORA2B	-0.786277	1.79864e-10	Not sig
HMBOX1	-0.786029	0.0406862	Not sig
CXorf69	-0.785631	3.62214e-15	Not sig
COL6A3	0.785462	1.37415e-12	Not sig
PION	0.78542	1.52852e-11	Not sig
EFHA2	-0.785077	2.21824e-14	Not sig
RGL4	0.784774	2.41894e-11	Not sig
LAYN	-0.784497	9.29105e-18	Not sig
TRGV7	0.784364	2.15783e-12	Not sig
TEAD3	-0.784228	5.73224e-12	Not sig
WDR81	0.784083	1.70121e-16	Not sig
PVRL2	0.783607	5.64887e-16	Not sig
PPIF	0.783578	1.8615e-08	Not sig
XLOC_013436	-0.78352	1.52226e-12	Not sig
C3AR1	0.78342	6.9055e-12	Not sig
NBEAL2	0.78311	1.28516e-18	Not sig
RBPMS	-0.783101	2.61959e-09	Not sig
FGL2	-0.782836	7.19256e-12	Not sig
PGD	0.782571	2.16036e-09	Not sig
RHPN1	0.782534	9.96516e-13	Not sig
OCA2	-0.782464	7.83305e-14	Not sig
NALCN	-0.782228	4.32139e-13	Not sig
PCSK5	-0.781946	9.86642e-08	Not sig
CD96	0.781814	1.16696e-10	Not sig
BCL6B	0.781735	7.14354e-07	Not sig
CPT1B	0.781176	3.70076e-22	Not sig
C4B	0.780741	7.47174e-05	Not sig
SRMS	0.780679	1.60368e-11	Not sig
PYDC1	0.779491	4.67298e-13	Not sig
GPR179	-0.779404	0.0228032	Not sig
BCL11B	0.778675	3.18705e-14	Not sig
LOC100506304	-0.77817	1.63037e-06	Not sig
ABRA	-0.777582	4.42486e-05	Not sig
XLOC_005062	-0.777516	6.2167e-17	Not sig
SCO2	0.777172	3.47653e-15	Not sig
EFHD2	0.777139	1.23005e-14	Not sig
KIAA1598	0.776745	4.45578e-09	Not sig
GPR68	0.776468	2.02727e-06	Not sig
XLOC_l2_007770	-0.77624	0.0172575	Not sig
TSPAN11	0.776099	3.42879e-07	Not sig
VASH1	0.775979	7.52749e-21	Not sig
FRMD4B	0.775896	1.37415e-12	Not sig
FLJ42875	-0.774853	1.50428e-05	Not sig
GPR20	-0.774228	9.03678e-05	Not sig
LOC283454	0.773735	5.95552e-07	Not sig
SHISA3	0.773238	0.0001126	Not sig
C1orf38	0.77323	3.65384e-07	Not sig
IFIT3	0.773085	4.21416e-12	Not sig
GRB14	-0.773039	8.82799e-10	Not sig
PTK2B	0.772911	1.28108e-12	Not sig
RPA4	-0.772087	0.0117947	Not sig
RAB37	0.772008	1.2022e-15	Not sig
ITGB1BP2	-0.771238	4.29048e-16	Not sig
JPH4	0.771014	7.92925e-11	Not sig
F11R	0.770849	3.05871e-10	Not sig
HIST1H1C	-0.770356	1.49152e-11	Not sig
HRCT1	-0.769714	3.36542e-06	Not sig
PDLIM3	-0.769652	7.0485e-09	Not sig
CDCA8	0.768667	4.09249e-14	Not sig
LILRA2	0.768323	5.56057e-09	Not sig
SNORD114-3	-0.768075	2.31108e-10	Not sig
SLC19A2	-0.767867	3.48888e-09	Not sig
VSTM1	0.766828	2.88181e-07	Not sig
HES4	-0.766828	1.86011e-07	Not sig
F13A1	0.766824	3.55826e-06	Not sig
PLCB4	-0.766663	2.9384e-15	Not sig
FHOD1	0.766228	4.68328e-21	Not sig
HLA-B	0.765118	7.15948e-14	Not sig
NCKAP1	-0.765106	4.72064e-15	Not sig
GPR182	-0.765089	0.0203613	Not sig
DIRAS1	0.765064	7.07735e-07	Not sig
LUM	0.764787	1.36001e-08	Not sig
FAM26F	0.764758	3.91834e-08	Not sig
LINC00473	-0.764427	4.21699e-05	Not sig
ABCA8	-0.764393	6.14368e-13	Not sig
VASN	-0.763362	3.75382e-12	Not sig
CDT1	0.763255	2.15863e-11	Not sig
ITGAD	0.762969	2.73373e-05	Not sig
VCAM1	0.762845	8.50606e-09	Not sig
RYR3	-0.762195	4.56828e-08	Not sig
LDB3	-0.76217	6.26803e-12	Not sig
MT1A	-0.761938	5.46761e-10	Not sig
KLHDC7B	0.761888	3.38374e-14	Not sig
LOC648149	-0.761735	4.52355e-14	Not sig
TAGLN	-0.761536	5.06995e-08	Not sig
MAFF	-0.761358	7.70763e-07	Not sig
LOC100130238	0.761184	2.41185e-08	Not sig
RASSF3	-0.761143	3.33505e-11	Not sig
RCAN2	-0.760646	5.75886e-06	Not sig
SLC26A11	0.760484	3.38076e-11	Not sig
LOC645638	0.760294	1.93357e-05	Not sig
PACSIN3	-0.759665	4.97402e-17	Not sig
POSTN	0.759503	5.18466e-07	Not sig
PNKD	0.758783	6.51437e-09	Not sig
SVIL	-0.758774	8.61437e-11	Not sig
TP53I3	0.758559	1.41282e-16	Not sig
LOC100507254	0.758294	1.59938e-10	Not sig
PPP6R1	-0.757793	0.0301493	Not sig
PARP14	0.757768	1.91904e-17	Not sig
C11orf35	0.757615	8.23937e-13	Not sig
LOC100131733	0.757565	1.15966e-08	Not sig
TNNT3	-0.75718	6.03412e-09	Not sig
IGF1	-0.756907	0.000101168	Not sig
PTPN21	-0.756807	9.40693e-12	Not sig
TES	-0.755814	1.03372e-09	Not sig
HRC	-0.75581	4.01365e-09	Not sig
FILIP1	-0.755669	2.25986e-09	Not sig
NR1D1	-0.75564	2.20394e-08	Not sig
CTSC	0.755561	5.78293e-13	Not sig
LRRC2	-0.755288	0.0302651	Not sig
CCDC88C	0.753822	1.00787e-19	Not sig
LOC100506948	-0.753723	1.08204e-12	Not sig
C21orf63	-0.753404	9.57992e-20	Not sig
ID2	-0.753342	1.63842e-13	Not sig
C11orf75	0.752277	3.47653e-15	Not sig
CNIH3	0.751768	2.27246e-07	Not sig
PLS3	-0.751756	2.88443e-12	Not sig
MSX1	-0.751553	8.8624e-12	Not sig
APOBEC3G	0.751433	3.62084e-13	Not sig
ZBTB16	-0.7513	6.97267e-05	Not sig
C9orf139	0.750952	4.15636e-12	Not sig
HLA-A	0.75065	3.78799e-18	Not sig
ITM2C	-0.750493	1.0888e-09	Not sig
ZWINT	0.750455	1.07081e-11	Not sig
FBXO2	-0.750236	1.36314e-11	Not sig
PNMT	-0.749925	1.3794e-11	Not sig
TRERF1	0.749859	1.06535e-16	Not sig
PPM1B	-0.749776	5.87978e-20	Not sig
GSTA2	-0.749702	1.0107e-13	Not sig
HJURP	0.74964	7.72556e-10	Not sig
SCARNA5	-0.749619	2.51882e-08	Not sig
TGFBI	0.749557	1.35907e-11	Not sig
DRAM1	0.749536	7.32818e-09	Not sig
MAP3K11	0.749528	9.90768e-19	Not sig
NLGN1	-0.749176	6.81645e-11	Not sig
ANGPTL5	-0.749168	2.86569e-07	Not sig
CCDC154	0.748824	3.07007e-19	Not sig
XLOC_005815	-0.748348	1.8393e-09	Not sig
C10orf105	0.748178	2.73631e-10	Not sig
LOC100653058	0.748083	4.00727e-12	Not sig
HLA-C	0.747594	1.67614e-12	Not sig
LINC00256B	0.74723	4.41887e-18	Not sig
FASLG	0.74723	2.3261e-15	Not sig
AGAP3	0.746928	2.32905e-19	Not sig
ADPGK	0.746099	2.34676e-11	Not sig
XLOC_l2_012388	-0.745884	0.0331172	Not sig
IL1RN	0.745147	1.4069e-07	Not sig
BAMBI	-0.744443	7.51725e-07	Not sig
TRPV2	0.744364	4.44472e-11	Not sig
DCN	-0.743014	4.74999e-07	Not sig
ID1	-0.742484	1.26624e-07	Not sig
FLI1	0.742331	2.82058e-17	Not sig
DAB2	0.74219	1.21306e-12	Not sig
MPP7	-0.741884	6.4946e-15	Not sig
RSAD2	0.741677	6.84168e-09	Not sig
SNORA15	-0.74123	3.7376e-10	Not sig
IL16	0.741168	8.27957e-14	Not sig
LPXN	0.740923	4.9632e-09	Not sig
CLN6	0.740828	5.51734e-12	Not sig
KLK1	0.740778	3.07555e-08	Not sig
IFI27	0.740265	2.12478e-06	Not sig
ATP6V1A	0.739826	1.17121e-13	Not sig
FAM43A	0.739747	7.18711e-08	Not sig
CCL7	0.739631	1.08078e-05	Not sig
AFAP1L1	0.738886	1.07568e-10	Not sig
ITGA8	-0.738141	6.39075e-05	Not sig
XLOC_l2_014602	-0.738075	2.7369e-14	Not sig
SIGLEC7	0.737826	4.57138e-07	Not sig
CYP2S1	0.737768	9.44849e-10	Not sig
ZAK	-0.737532	1.54874e-09	Not sig
FGD2	0.737222	2.83313e-12	Not sig
PLXNB1	-0.736911	7.79224e-11	Not sig
TM6SF1	0.736178	1.1823e-10	Not sig
COL4A6	-0.735996	0.000723159	Not sig
XLOC_003228	0.735242	1.49088e-10	Not sig
SELL	0.734754	1.63885e-07	Not sig
ARRB1	0.734646	6.07872e-17	Not sig
RNF44	0.73359	4.39299e-24	Not sig
SNORA34	-0.732919	3.68196e-09	Not sig
ST14	0.732911	7.81423e-10	Not sig
C6orf105	0.732658	1.18994e-06	Not sig
LRCH2	-0.73207	2.61092e-15	Not sig
SNORD114-15	-0.731681	6.40648e-11	Not sig
RCC2	0.731288	2.72241e-17	Not sig
HSPB3	-0.730455	0.00039178	Not sig
SIGLECP3	0.730161	4.78752e-12	Not sig
DDIT4L	0.729909	1.31757e-09	Not sig
SCAMP5	0.729743	1.63739e-16	Not sig
TMEM44	0.729615	6.70093e-17	Not sig
KRT79	-0.729296	0.0218547	Not sig
TOR2A	0.727954	4.40045e-17	Not sig
VLDLR	-0.727337	9.4247e-15	Not sig
AFF3	-0.72641	8.37242e-11	Not sig
XLOC_009764	-0.726273	0.0181801	Not sig
NDE1	0.725963	1.66086e-17	Not sig
RTN4R	0.725482	2.55738e-06	Not sig
GIMAP4	0.725238	9.81716e-11	Not sig
NET1	-0.725101	1.94574e-07	Not sig
SLC46A1	0.724455	2.35626e-17	Not sig
EPSTI1	0.724195	2.77272e-14	Not sig
SEL1L2	-0.723747	1.33522e-05	Not sig
BCL11A	0.723391	4.26003e-12	Not sig
PLCE1	-0.722812	7.03034e-08	Not sig
STEAP3	0.722079	4.86266e-07	Not sig
HEY2	-0.721967	8.23054e-06	Not sig
GIMAP7	0.721963	7.51571e-10	Not sig
HEXA	0.72183	7.21832e-12	Not sig
GADD45G	-0.721387	1.39648e-06	Not sig
LOC153684	0.721333	4.61992e-14	Not sig
MOB3A	0.720944	6.36363e-21	Not sig
SLC43A2	0.720348	5.12947e-10	Not sig
PIK3AP1	0.720195	1.03372e-09	Not sig
TNS1	-0.720075	1.18135e-08	Not sig
RHOH	0.719896	1.0389e-09	Not sig
LAG3	0.71983	5.47098e-13	Not sig
XLOC_000682	-0.719694	3.2302e-06	Not sig
C14orf132	-0.719114	5.12947e-10	Not sig
RECQL4	0.718857	1.00878e-14	Not sig
GCNT1	0.718559	9.11471e-14	Not sig
KIAA0101	0.718505	1.84874e-07	Not sig
LOC100288432	0.718389	3.99185e-09	Not sig
PAPLN	0.717764	1.79214e-10	Not sig
FAM107A	-0.717611	3.07375e-06	Not sig
RNF115	-0.717329	7.30669e-23	Not sig
MTSS1	0.717164	2.00948e-12	Not sig
LGALS9	0.717101	1.50938e-09	Not sig
CYB561D2	0.716476	8.02604e-14	Not sig
HBM	0.71641	0.00386858	Not sig
CARD6	0.715917	6.16597e-13	Not sig
CPA3	0.715516	6.29146e-06	Not sig
RERG	-0.714778	8.99747e-06	Not sig
GLB1	0.714555	3.58324e-13	Not sig
LOC100505905	-0.714244	3.37504e-16	Not sig
SGCE	-0.714062	3.86268e-11	Not sig
SLC16A6	0.71405	1.27551e-06	Not sig
SBSN	0.713718	8.92472e-07	Not sig
SLC37A2	0.71352	4.2626e-11	Not sig
SLC11A1	0.713433	8.22673e-06	Not sig
XLOC_011344	-0.713292	3.5543e-06	Not sig
XLOC_l2_009273	0.712427	4.66066e-18	Not sig
CCDC142	0.712402	6.22491e-21	Not sig
TMEM200A	0.711797	1.0133e-09	Not sig
FAM198A	-0.711702	4.58966e-08	Not sig
HPGDS	0.711242	7.81229e-07	Not sig
ARHGEF4	-0.71106	4.41803e-09	Not sig
SNORD71	-0.710778	5.28461e-11	Not sig
IGF2BP3	0.710687	5.16751e-11	Not sig
PRKCZ	0.710455	6.94985e-14	Not sig
GGTLC1	0.709366	5.3472e-08	Not sig
XLOC_009191	-0.709014	0.0230157	Not sig
SNORA27	-0.708828	3.21741e-08	Not sig
GPR162	0.708377	3.88689e-14	Not sig
S100A10	0.708298	1.74981e-14	Not sig
ERRFI1	-0.708261	1.07471e-09	Not sig
GPIHBP1	0.708087	0.000331952	Not sig
SLC39A8	0.707818	6.64379e-09	Not sig
OSR1	-0.707623	1.41983e-12	Not sig
ADA	0.707524	3.89318e-12	Not sig
CD5	0.707346	1.31438e-08	Not sig
CAP2	-0.707267	2.59862e-13	Not sig
SNAI3	0.70723	1.506e-11	Not sig
CD109	0.707114	1.67019e-12	Not sig
ACOT4	0.706816	2.73701e-07	Not sig
GALNTL1	-0.70648	1.07386e-06	Not sig
GIMAP6	0.706327	1.66816e-11	Not sig
RINL	0.705818	8.73765e-14	Not sig
ATP6AP1	0.705362	1.31674e-13	Not sig
CXorf65	0.70523	2.91796e-10	Not sig
FAM20A	0.705031	2.06047e-08	Not sig
PALLD	-0.703839	2.08972e-08	Not sig
MAOB	-0.703768	1.34251e-07	Not sig
GPR84	0.703685	1.79974e-07	Not sig
MRVI1	-0.703275	2.04269e-07	Not sig
GPX3	-0.703176	7.77824e-11	Not sig
DIO2	-0.702998	4.9701e-06	Not sig
IGFBPL1	-0.702957	2.38276e-09	Not sig
COL15A1	0.702679	1.32585e-09	Not sig
HLA-E	0.702025	1.02813e-17	Not sig
MS4A2	0.701814	2.68092e-09	Not sig
SNORA42	-0.701714	1.09651e-12	Not sig
OMD	-0.701557	4.42514e-06	Not sig
XLOC_l2_008434	-0.701106	3.4741e-06	Not sig
CITED4	-0.701035	3.60334e-16	Not sig
NFE2	0.700828	5.2582e-05	Not sig
WASF3	-0.700435	1.19953e-14	Not sig
C21orf7	-0.700099	4.02889e-08	Not sig
GJA4	-0.699996	3.10264e-06	Not sig
MYBPH	0.699954	5.44902e-12	Not sig
SLC2A6	0.699752	3.83708e-10	Not sig
WISP2	-0.699685	0.000539061	Not sig
CENPBD1	0.699553	1.7738e-19	Not sig
EGFR	-0.699366	1.03548e-12	Not sig
LOC100509100	0.698952	0.00103239	Not sig
LIMS2	-0.698853	3.33344e-10	Not sig
TACC2	-0.698787	1.77994e-11	Not sig
LOC100506115	0.698629	3.91216e-07	Not sig
MIRLET7BHG	0.69848	1.86213e-07	Not sig
XLOC_l2_002659	0.698294	3.0802e-12	Not sig
PTPN18	0.698008	5.8188e-17	Not sig
LOC100507239	0.697797	6.60945e-15	Not sig
ABHD6	0.697768	6.92568e-19	Not sig
KYNU	0.697648	8.48389e-07	Not sig
OGFRL1	0.697242	1.69048e-11	Not sig
ST3GAL6	0.696969	8.22677e-13	Not sig
LAMA2	-0.696928	7.07039e-09	Not sig
TSPAN4	0.696638	3.48402e-16	Not sig
TMEM206	0.696609	7.53603e-12	Not sig
XLOC_008559	-0.696186	0.0462023	Not sig
TCN2	0.696062	1.14708e-08	Not sig
C1orf85	0.696041	3.96857e-13	Not sig
TYMS	0.696037	1.65791e-10	Not sig
LOC282997	0.695528	3.6153e-17	Not sig
RASGRP4	0.695487	5.02177e-15	Not sig
GREM2	-0.695043	0.00118642	Not sig
CD4	0.694828	2.32081e-13	Not sig
ST7-AS1	-0.69424	2.83591e-18	Not sig
LRRC8D	0.694211	1.2877e-11	Not sig
XLOC_011815	-0.693839	3.38251e-11	Not sig
GAB3	0.693342	3.04911e-16	Not sig
ANKRD20A8P	0.693184	1.10798e-11	Not sig
XLOC_l2_000342	0.693135	2.00185e-08	Not sig
SLC7A8	0.692973	3.74625e-10	Not sig
REC8	0.692845	4.27307e-13	Not sig
ATP6V1B2	0.692335	3.16618e-10	Not sig
OLFML2A	0.692269	0.000146778	Not sig
SIGLEC9	0.691321	5.60363e-08	Not sig
HIGD1A	-0.691251	1.68914e-16	Not sig
TIMELESS	0.690687	9.70335e-16	Not sig
GINS1	0.690687	3.44187e-13	Not sig
CD86	-0.690634	0.0515535	Not sig
WIPF3	-0.690414	7.44922e-11	Not sig
XLOC_002623	0.690058	1.47897e-09	Not sig
BVES	-0.689404	1.874e-12	Not sig
PKD2	-0.689114	2.58573e-12	Not sig
ASPN	-0.689072	7.73856e-07	Not sig
TECPR1	0.687545	6.13124e-19	Not sig
SOBP	-0.687487	1.8074e-05	Not sig
DBP	0.687222	5.38715e-08	Not sig
USP53	-0.687213	1.41578e-13	Not sig
FRK	-0.687035	9.48692e-12	Not sig
HSPB2	-0.686915	1.36788e-12	Not sig
XLOC_001699	-0.686629	0.0539097	Not sig
KRT18	0.686609	3.29384e-05	Not sig
LOC374443	0.686352	5.54378e-16	Not sig
TGFB3	-0.686224	1.9203e-07	Not sig
PTGFR	-0.685967	1.5274e-05	Not sig
GNG12	-0.685925	2.05882e-15	Not sig
HIST1H1E	-0.685333	1.46593e-09	Not sig
CHKA	0.685321	1.25419e-17	Not sig
ARHGEF9	-0.684899	4.19588e-13	Not sig
XLOC_002133	0.684704	2.59775e-11	Not sig
ZBP1	0.684398	3.21914e-15	Not sig
XLOC_001855	0.684232	8.22971e-07	Not sig
PKIG	-0.68417	2.0299e-12	Not sig
XLOC_004187	-0.683482	0.0146444	Not sig
STAT1	0.683408	1.78578e-15	Not sig
KLHDC5	-0.682625	2.78623e-18	Not sig
C20orf72	0.682592	4.97501e-15	Not sig
NECAP2	0.681959	8.59636e-17	Not sig
SIPA1	0.681561	1.63628e-19	Not sig
LOC644189	0.681292	3.70244e-08	Not sig
HLF	-0.681267	0.000100954	Not sig
PRSS56	-0.681172	2.4906e-16	Not sig
FLJ45340	0.681097	4.82592e-11	Not sig
TTLL11	-0.680894	9.20897e-19	Not sig
TLR5	0.68087	3.73341e-12	Not sig
SPEF2	-0.680812	1.29975e-13	Not sig
SCARNA11	-0.680654	3.81272e-08	Not sig
HIST2H2AA4	-0.680261	4.37137e-10	Not sig
HENMT1	0.680244	8.14447e-21	Not sig
PRR5L	0.680033	4.10924e-16	Not sig
GALC	0.679814	6.39826e-10	Not sig
ATP6V0C	0.679797	4.19925e-12	Not sig
FXYD5	0.679781	7.21832e-12	Not sig
ARHGEF26	-0.679681	2.29346e-09	Not sig
FBXL16	0.679656	4.73328e-16	Not sig
SNORD114-21	-0.67935	1.87427e-09	Not sig
GIMAP8	0.679217	1.64648e-11	Not sig
SNORD38A	-0.679064	0.000154901	Not sig
CD28	0.678845	7.37489e-10	Not sig
SAMSN1	0.678749	3.84784e-06	Not sig
PTGER3	-0.678692	6.82586e-10	Not sig
NFKBID	0.678008	1.30209e-09	Not sig
CATSPER1	0.67776	2.73792e-09	Not sig
TSPAN2	-0.677549	2.80334e-09	Not sig
ICAM3	0.67754	9.6783e-17	Not sig
C16orf70	0.677478	1.40918e-16	Not sig
XK	-0.677366	1.235e-06	Not sig
NFYB	-0.677251	2.41369e-13	Not sig
SNORD114-9	-0.677155	1.02595e-09	Not sig
DCLK1	-0.677014	3.50632e-07	Not sig
RCSD1	0.676799	5.75965e-11	Not sig
PCOLCE	0.676704	2.17449e-10	Not sig
OPLAH	0.6767	2.19459e-11	Not sig
NFIA	-0.676501	1.71399e-09	Not sig
GALNT5	0.676406	1.17772e-11	Not sig
SCXA	-0.676331	1.32842e-09	Not sig
HEXB	0.676	3.84941e-09	Not sig
MME	0.675752	1.11478e-11	Not sig
C10orf10	-0.674965	0.000140966	Not sig
LOC100652912	0.674816	2.26942e-13	Not sig
LOC401317	-0.674787	2.24224e-09	Not sig
RIPK3	0.674389	1.04348e-10	Not sig
LIMCH1	-0.674298	2.99888e-11	Not sig
SLC16A7	-0.673946	1.03239e-18	Not sig
TCF7	0.673727	3.84285e-13	Not sig
SHANK3	0.672936	5.48429e-05	Not sig
TBX21	0.672903	7.31452e-11	Not sig
ITGA7	-0.672282	6.77572e-05	Not sig
MMD	0.672149	4.31859e-09	Not sig
ZNF831	0.672058	5.49568e-13	Not sig
TMSB15B	-0.671193	3.80012e-11	Not sig
LOC100653060	0.671023	1.31811e-11	Not sig
CAMK2G	-0.670824	3.73341e-12	Not sig
FOXS1	-0.670667	2.97242e-06	Not sig
SSTR1	-0.670501	4.2856e-12	Not sig
TMEM30B	-0.670323	1.01318e-08	Not sig
LOC154092	0.67007	2.32444e-08	Not sig
CKS2	0.670062	3.66938e-10	Not sig
STAC	-0.669892	2.68313e-14	Not sig
XLOC_l2_003156	0.669884	1.32473e-14	Not sig
DIRC2	0.66983	1.13768e-13	Not sig
C1QTNF7	-0.669714	2.1878e-06	Not sig
GGA1	0.668874	4.79395e-13	Not sig
KCNMB1	-0.66882	3.59571e-13	Not sig
PAG1	0.668675	1.71941e-10	Not sig
UNC13C	-0.668576	1.07093e-06	Not sig
FLJ34690	-0.667913	1.90919e-10	Not sig
PATL2	0.667193	4.30649e-13	Not sig
SELM	-0.667077	3.92364e-11	Not sig
CBX2	0.666857	5.21581e-11	Not sig
ASAH1	0.666853	3.40169e-07	Not sig
CADM1	0.666762	1.85917e-07	Not sig
MEIS1	-0.666323	2.88912e-10	Not sig
MYBPC3	0.666062	6.10538e-11	Not sig
IPO5	-0.666054	7.16812e-17	Not sig
ATP6V0B	0.665623	3.18553e-12	Not sig
MTMR14	0.665594	6.04927e-16	Not sig
ICAM4	0.665553	1.14458e-08	Not sig
SH3TC1	0.665313	2.63363e-11	Not sig
DNASE1L3	0.665068	0.000224297	Not sig
SPG20	-0.66506	3.60486e-18	Not sig
BATF2	0.665035	2.03104e-14	Not sig
LOC388242	0.665031	1.80356e-15	Not sig
SBDS	-0.664745	5.5281e-19	Not sig
HHEX	0.664729	4.52578e-16	Not sig
MCOLN1	0.664613	3.2862e-09	Not sig
LOC100507642	0.664393	9.3315e-11	Not sig
XLOC_003181	-0.664327	0.0720045	Not sig
MBOAT1	0.664203	1.1172e-13	Not sig
RALA	0.664161	1.68884e-11	Not sig
IL2RA	0.66381	0.000274421	Not sig
FOXL1	-0.663764	1.08616e-10	Not sig
GPR171	0.663565	1.10638e-06	Not sig
CYP27B1	0.663284	5.13274e-07	Not sig
TTC32	-0.663246	2.15653e-15	Not sig
XLOC_004525	-0.663222	0.030879	Not sig
C6orf26	0.662629	1.58861e-17	Not sig
GPC3	-0.662414	2.90975e-08	Not sig
GAS1	-0.662277	5.3451e-06	Not sig
CAND2	-0.662265	3.70244e-08	Not sig
PCDH11X	-0.662211	2.22078e-10	Not sig
NDOR1	0.662137	1.34804e-14	Not sig
XLOC_l2_007424	-0.661938	4.11001e-07	Not sig
EPB49	-0.661826	3.25067e-09	Not sig
LASP1	0.66164	6.70002e-20	Not sig
TBC1D3G	0.661495	6.29789e-17	Not sig
C14orf34	0.661404	5.00942e-07	Not sig
SCIN	0.661288	3.64882e-07	Not sig
ANO5	-0.661213	3.66964e-15	Not sig
IMPDH1	0.661176	2.70732e-15	Not sig
FGFRL1	-0.661048	1.06624e-12	Not sig
DDIT4	-0.660795	4.76457e-05	Not sig
HEXIM1	-0.660513	2.99397e-14	Not sig
PRKAA2	-0.660476	3.18705e-14	Not sig
SMPX	-0.660381	1.00616e-08	Not sig
TBC1D3P5	0.660261	4.63151e-15	Not sig
EGFL6	0.659954	1.39769e-05	Not sig
KCNAB2	0.659545	2.0147e-09	Not sig
SRPK3	-0.659536	2.00419e-10	Not sig
SIDT1	0.659333	1.26698e-12	Not sig
RNU105C	0.659292	1.75355e-07	Not sig
MPZL3	0.659246	1.44051e-10	Not sig
NEFH	0.659234	9.98994e-08	Not sig
RELT	0.658807	1.95337e-06	Not sig
SNORD3B-1	-0.658754	4.38859e-09	Not sig
ZNF646	0.657689	2.08885e-24	Not sig
FREM1	-0.657474	1.49245e-06	Not sig
OSTF1	0.657072	1.82699e-14	Not sig
LOC643723	-0.656807	1.48351e-12	Not sig
PRR5	0.655971	1.30226e-14	Not sig
BTN3A1	0.655954	6.36363e-21	Not sig
SELE	-0.655507	0.0244808	Not sig
NRXN3	-0.655147	4.83485e-14	Not sig
SEMA3B	-0.654957	2.45676e-06	Not sig
AP1G2	0.654894	6.04927e-16	Not sig
KMO	0.65458	2.93795e-07	Not sig
SLC45A3	0.654352	2.19731e-12	Not sig
XLOC_009685	-0.654331	3.84413e-06	Not sig
CLTC-IT1	0.654248	3.60334e-16	Not sig
PRKX	0.653892	2.53169e-12	Not sig
XLOC_009582	-0.653714	2.83571e-17	Not sig
PDE5A	-0.653193	5.2199e-06	Not sig
C17orf56	0.65318	1.10326e-13	Not sig
TRIM65	0.652977	7.64563e-17	Not sig
ST6GAL2	-0.652741	1.54202e-08	Not sig
CALD1	-0.652555	1.43031e-09	Not sig
CD247	0.652484	1.72451e-09	Not sig
NDST1	0.652315	3.30978e-12	Not sig
HSPB6	-0.652166	3.47278e-06	Not sig
KRT16	-0.651996	2.32206e-05	Not sig
CDC45	0.651511	2.17136e-09	Not sig
PRKCD	0.651226	1.75529e-12	Not sig
SDC4	-0.651205	9.58872e-12	Not sig
PSMB10	0.650907	6.55585e-18	Not sig
GAL3ST4	0.650588	4.00588e-11	Not sig
RAB23	-0.650443	6.57087e-11	Not sig
IFI6	0.650141	3.45012e-07	Not sig
DIXDC1	-0.650012	4.4883e-13	Not sig
STXBP2	0.649669	6.66539e-11	Not sig
PTP4A3	-0.649644	9.33598e-07	Not sig
CDC42EP4	-0.649491	1.51014e-14	Not sig
SNAR-A3	0.649366	1.24322e-08	Not sig
ARAP3	0.649143	1.19549e-10	Not sig
CPE	-0.649093	3.22727e-06	Not sig
XLOC_011331	0.649081	9.28761e-08	Not sig
HEYL	-0.648928	4.05907e-08	Not sig
NNMT	-0.648812	3.04338e-11	Not sig
DHX58	0.648224	1.39024e-14	Not sig
HECW2	0.64788	3.12186e-14	Not sig
PPP1R12A	-0.647155	4.37603e-15	Not sig
GNS	0.646886	1.1527e-12	Not sig
AMIGO2	-0.64687	4.59876e-08	Not sig
MGP	-0.646671	1.29994e-05	Not sig
DAAM2	-0.646642	1.30013e-06	Not sig
ZGLP1	0.646542	5.21439e-18	Not sig
RAB38	0.646008	1.75529e-12	Not sig
LIMS3L	-0.645896	1.74252e-08	Not sig
SESTD1	-0.64559	4.57212e-16	Not sig
PAIP1	-0.645553	8.90678e-18	Not sig
LOC400958	-0.645002	0.0542088	Not sig
MT2A	-0.644961	6.91792e-08	Not sig
WFDC3	-0.644592	2.88041e-12	Not sig
SLC24A6	0.644584	2.9164e-11	Not sig
LIFR	-0.64446	4.01225e-10	Not sig
PTTG1	0.644377	5.31747e-09	Not sig
IGF2R	0.644145	1.6163e-14	Not sig
LRFN4	0.643983	1.63403e-17	Not sig
BEND5	-0.643524	5.8102e-11	Not sig
SGCA	-0.643379	1.51791e-05	Not sig
BTN3A2	0.643064	4.09249e-14	Not sig
ZAP70	0.642994	1.17298e-11	Not sig
FGF13	-0.642957	7.85247e-08	Not sig
LOC439949	0.642712	5.1409e-11	Not sig
IL11RA	-0.642315	4.12488e-12	Not sig
GOLGA7B	0.642099	3.98269e-09	Not sig
HIST1H1D	-0.641975	7.49225e-06	Not sig
PLEKHM1	0.641843	9.20897e-19	Not sig
HMMR	0.641408	1.22731e-08	Not sig
TSKU	-0.641325	1.52049e-10	Not sig
TASP1	-0.640745	5.63075e-14	Not sig
NTRK3	-0.640683	2.0909e-05	Not sig
MAP3K14	0.640522	4.01707e-15	Not sig
REP15	-0.640393	0.0135082	Not sig
HDAC10	0.639818	7.27216e-22	Not sig
WAS	0.639801	8.73997e-10	Not sig
LOC100132247	0.639789	2.50984e-08	Not sig
ADAP1	0.639545	1.75155e-12	Not sig
C11orf41	0.639019	2.63204e-11	Not sig
PIF1	0.638928	9.85272e-12	Not sig
HOMER3	0.638787	1.8625e-17	Not sig
RCAN3	0.638046	8.40554e-11	Not sig
IL6	-0.637859	0.0783482	Not sig
IL27RA	0.637818	2.99071e-11	Not sig
DCAF8L2	-0.63781	1.48308e-17	Not sig
LPHN3	-0.637665	0.003007	Not sig
HMGA1	0.637114	2.20019e-06	Not sig
DLG3	-0.637077	9.3825e-11	Not sig
PID1	-0.636994	1.8443e-08	Not sig
NSUN7	-0.636973	5.85735e-11	Not sig
STARD3	0.636944	2.49437e-19	Not sig
PDZD2	-0.636625	7.49454e-11	Not sig
RBMS3	-0.63648	6.29339e-15	Not sig
SNORD114-23	-0.636228	2.1744e-10	Not sig
PPP1R3C	-0.635822	5.88463e-05	Not sig
SNORA57	-0.635814	5.81348e-11	Not sig
TGFBR3	-0.635528	6.42012e-08	Not sig
MAP3K1	0.635503	3.39676e-15	Not sig
PODN	-0.635089	6.07217e-08	Not sig
LOC100506870	-0.634878	1.77865e-07	Not sig
LOC283352	0.634816	5.98831e-12	Not sig
PACSIN1	0.634671	1.1978e-07	Not sig
NETO2	0.634584	9.76568e-11	Not sig
FHOD3	-0.634505	1.29918e-09	Not sig
SORL1	0.634377	6.84109e-09	Not sig
CMIP	0.634269	1.80534e-11	Not sig
ZNF385A	0.63419	4.40888e-07	Not sig
XLOC_007710	0.634046	1.36257e-11	Not sig
PAWR	-0.633785	2.83316e-08	Not sig
BBC3	0.633516	1.66086e-17	Not sig
IRS2	-0.633503	1.32726e-11	Not sig
SULT1A4	0.632679	5.42991e-15	Not sig
ADH1B	-0.63265	1.75022e-06	Not sig
GNAI1	-0.632087	5.8018e-06	Not sig
DNASE2B	0.632054	4.09454e-05	Not sig
MYRIP	-0.631665	0.000320001	Not sig
SNORA54	-0.631627	2.55551e-06	Not sig
SH2D3A	0.631404	6.2716e-13	Not sig
APCDD1	-0.63111	2.33106e-06	Not sig
COL3A1	0.631052	4.26124e-07	Not sig
ALAS2	0.630749	0.0195322	Not sig
KRT18P55	0.630679	5.93654e-05	Not sig
BCL2L11	0.6306	2.15404e-13	Not sig
IL8	0.630518	0.00326609	Not sig
C6orf145	-0.630389	2.09448e-13	Not sig
RAB21	-0.630075	2.52427e-22	Not sig
FAM129A	-0.63007	2.07155e-12	Not sig
RIN3	0.629971	1.39401e-08	Not sig
ATP6V0D1	0.629785	1.39231e-12	Not sig
SNORA63	-0.629756	4.95161e-11	Not sig
UBE2T	0.629747	1.20245e-09	Not sig
SLC4A11	0.629611	5.49651e-14	Not sig
SNURF	-0.629383	6.95243e-18	Not sig
NFE2L3	0.629114	2.82689e-10	Not sig
NAGK	0.629048	1.6759e-09	Not sig
TRIM14	0.629023	1.95189e-08	Not sig
PLA2G4C	0.629002	9.3315e-11	Not sig
MS4A4E	0.628973	2.598e-11	Not sig
NUP62	0.62872	4.31389e-18	Not sig
MSH5	0.628658	3.54175e-18	Not sig
ITPR3	0.628286	1.33343e-11	Not sig
ATP9A	-0.62819	1.111e-09	Not sig
SMAP2	0.627648	4.06523e-10	Not sig
TTC21A	0.627627	2.09448e-13	Not sig
TMEM132A	0.627598	2.13706e-07	Not sig
TPPP3	0.627487	0.000296549	Not sig
JUNB	-0.62747	3.50504e-05	Not sig
IL10	0.627246	1.13263e-06	Not sig
SACS	-0.626944	3.81682e-10	Not sig
CKLF	0.626273	1.24572e-11	Not sig
NAMPT	-0.626137	0.000125282	Not sig
SRPX	-0.625888	3.477e-05	Not sig
G0S2	-0.625781	0.0114484	Not sig
STAG3	0.625557	5.75965e-11	Not sig
CAMK2N1	-0.625416	3.34331e-07	Not sig
ASAP1-IT1	0.62535	2.47913e-16	Not sig
SPAG5	0.625275	3.52258e-12	Not sig
SCARF1	0.625246	7.04937e-10	Not sig
LIG1	0.625048	4.4065e-19	Not sig
CITED2	0.62465	6.23444e-12	Not sig
PDGFD	-0.624551	4.2472e-09	Not sig
BMP2K	0.624547	2.2589e-09	Not sig
RAP2B	0.624534	1.05024e-09	Not sig
IL32	0.624497	2.28698e-08	Not sig
LOC100270746	-0.624484	7.18711e-08	Not sig
ABI3	0.623781	6.0633e-11	Not sig
ARID5A	-0.622923	4.86666e-06	Not sig
XLOC_001788	0.622911	9.64031e-08	Not sig
LOC100507412	-0.622712	7.81521e-06	Not sig
FBXW4	-0.622518	3.64302e-17	Not sig
MAP6	-0.622166	1.19551e-13	Not sig
CCDC66	-0.622075	0.0219817	Not sig
RASGRP1	0.622041	8.24402e-09	Not sig
NCS1	-0.621921	1.73619e-10	Not sig
CA12	0.621888	1.16352e-06	Not sig
KRTAP6-3	-0.621764	1.49483e-11	Not sig
KCNJ8	-0.621205	0.000991294	Not sig
ASB16	0.621072	8.69224e-07	Not sig
HLA-DRB6	0.620729	0.00264213	Not sig
LOC440104	0.620625	6.23444e-12	Not sig
OLR1	0.620497	0.00102069	Not sig
CYB561	0.620418	5.00824e-14	Not sig
NOXA1	0.620211	5.78485e-08	Not sig
SCARA3	-0.620161	1.68021e-06	Not sig
TCEAL1	-0.620017	1.41463e-12	Not sig
RNF152	-0.620008	3.85739e-08	Not sig
SNORD114-20	-0.619921	2.55481e-10	Not sig
SNORA11C	-0.61952	3.24151e-09	Not sig
CRYBB1	0.61865	9.62819e-08	Not sig
IGANRP	0.618596	5.07391e-07	Not sig
TNFSF11	0.618584	2.06853e-07	Not sig
PLD2	0.618584	1.03639e-13	Not sig
LOC286058	-0.618398	9.47864e-06	Not sig
LOC100131541	0.617892	1.87248e-17	Not sig
SFTA1P	0.617681	2.97404e-09	Not sig
NAPSA	0.617412	8.21472e-09	Not sig
MGAT4A	0.617329	1.03055e-07	Not sig
PRDM16	-0.617043	1.93549e-05	Not sig
GLT25D1	0.616563	6.09548e-14	Not sig
NBEAL1	-0.616236	2.58398e-09	Not sig
XLOC_009509	-0.615516	1.1507e-18	Not sig
CLDN11	-0.615292	3.94627e-05	Not sig
LARP1B	-0.615172	3.06903e-21	Not sig
MLF1IP	0.614998	1.96629e-10	Not sig
TMSB15A	-0.61489	1.11274e-08	Not sig
CXCR6	0.614563	2.00742e-06	Not sig
ABTB2	-0.614443	2.00463e-14	Not sig
SLC2A9	0.614199	7.36991e-08	Not sig
ICA1	0.613905	5.09888e-13	Not sig
MAOA	-0.61381	3.18269e-05	Not sig
GPR116	0.613648	1.05347e-07	Not sig
RNPEP	0.613594	2.19871e-16	Not sig
C6orf62	0.613557	1.3697e-20	Not sig
RN7SL1	-0.613371	1.9401e-08	Not sig
S100A8	0.613358	0.0152276	Not sig
TMEM106A	0.613354	8.69599e-15	Not sig
SLC9A3R1	0.613325	8.19708e-17	Not sig
PPFIBP2	0.613288	1.19351e-09	Not sig
MLC1	0.613006	3.44445e-06	Not sig
TLR4	0.612605	2.35285e-09	Not sig
RNF149	0.612567	6.6817e-13	Not sig
AP1B1	0.612567	1.83385e-09	Not sig
CYHR1	0.612555	1.09628e-28	Not sig
PRKCH	0.612551	1.57372e-10	Not sig
ACAP1	0.61219	1.37846e-13	Not sig
CSF2RA	0.611888	1.63882e-07	Not sig
P2RX7	0.611453	1.17092e-09	Not sig
SNTA1	-0.611445	2.83639e-09	Not sig
YAF2	-0.611387	1.10776e-20	Not sig
ABCA1	0.611217	0.00130031	Not sig
C1QTNF4	0.611197	0.000294068	Not sig
PNPLA3	0.611126	1.71421e-05	Not sig
LOC100133161	0.610977	7.72206e-09	Not sig
PKDCC	-0.610157	1.69479e-07	Not sig
GRP	0.609598	2.06661e-06	Not sig
MT1F	0.609453	4.84981e-06	Not sig
SMARCA1	-0.609433	8.6676e-15	Not sig
PLXNA1	0.609284	1.01318e-08	Not sig
PLXDC1	0.609205	6.21179e-05	Not sig
HRH1	-0.609205	8.35121e-13	Not sig
NUP210	0.609168	3.26413e-12	Not sig
MPP6	-0.608882	2.52657e-13	Not sig
LARP6	-0.608774	2.73633e-16	Not sig
C15orf27	0.608621	3.78247e-06	Not sig
XLOC_009382	-0.608605	0.104069	Not sig
TCEAL5	-0.608522	1.09073e-12	Not sig
RAB9B	-0.608352	3.63372e-09	Not sig
BCHE	-0.60819	1.81749e-05	Not sig
ATP1B1	0.608128	2.34846e-06	Not sig
PDLIM1	-0.60807	2.26689e-13	Not sig
DPP7	0.607867	3.41385e-09	Not sig
CLEC10A	0.607801	2.42172e-06	Not sig
RRAS2	-0.607739	8.66675e-16	Not sig
LOC645722	-0.607532	1.47372e-05	Not sig
ABCG1	0.607391	0.000417057	Not sig
TCAP	-0.607321	2.23907e-08	Not sig
DGKD	-0.607275	5.83338e-07	Not sig
ATP2C1	0.607197	2.37267e-07	Not sig
PP12719	0.606973	4.49525e-11	Not sig
LPAR6	0.606948	4.72027e-12	Not sig
TMEM136	-0.60689	5.91519e-14	Not sig
DMPK	-0.60682	7.93191e-07	Not sig
DUSP18	0.606584	7.38657e-20	Not sig
XLOC_l2_006404	0.605901	1.17343e-13	Not sig
FBLIM1	-0.605466	9.48943e-09	Not sig
SPAG16	-0.605337	4.05426e-11	Not sig
WEE1	-0.605317	4.72803e-09	Not sig
RAC3	0.605308	4.26586e-13	Not sig
MTMR9LP	0.604998	2.09065e-07	Not sig
XLOC_014002	0.604899	0.00133181	Not sig
DOCK2	0.604484	1.50733e-11	Not sig
DTX3L	0.603896	1.21281e-17	Not sig
ATP8B4	0.603627	1.47828e-12	Not sig
CORO2A	0.603611	2.39838e-07	Not sig
XLOC_000978	0.602377	4.29945e-07	Not sig
COLEC12	0.601652	3.03954e-06	Not sig
CTNNAL1	-0.601532	3.21848e-10	Not sig
UBA2	-0.601118	1.00437e-15	Not sig
C14orf159	0.600526	8.94237e-18	Not sig
ID4	-0.600174	2.2886e-06	Not sig
STBD1	-0.599925	2.9601e-16	Not sig
FOS	0.599917	0.0155951	Not sig
AQP7P3	-0.599193	1.56523e-12	Not sig
PCYOX1L	0.599043	1.6964e-18	Not sig
SH3D19	-0.598364	6.95829e-09	Not sig
P2RY8	0.598319	1.01019e-07	Not sig
C20orf46	0.598232	6.35394e-09	Not sig
SNORD66	-0.597913	5.97136e-05	Not sig
CNNM4	0.597598	2.69327e-15	Not sig
CASQ1	-0.597288	9.39302e-14	Not sig
COL4A4	-0.597267	5.91537e-05	Not sig
RAB11FIP1	0.597118	1.37102e-08	Not sig
XLOC_l2_010897	0.596973	1.54859e-07	Not sig
EIF1AX	-0.596737	7.5642e-17	Not sig
MBOAT7	0.596538	5.07199e-14	Not sig
HSPBAP1	0.596133	1.38455e-15	Not sig
SH3BP5L	0.596116	2.60893e-22	Not sig
PARVB	0.595805	1.0632e-10	Not sig
SNORD116-26	-0.595768	7.29945e-18	Not sig
LOC100507319	-0.595656	9.78204e-12	Not sig
THEMIS	0.595511	2.0011e-10	Not sig
LOC100506965	-0.595441	8.52775e-11	Not sig
MACROD2	-0.59513	7.29875e-06	Not sig
C12orf75	-0.594882	0.000132473	Not sig
AASS	-0.594687	9.94577e-10	Not sig
AGRP	0.594348	9.5838e-06	Not sig
VPS18	-0.594124	0.0458595	Not sig
TMEM79	0.594025	7.03751e-28	Not sig
NTN4	-0.593959	3.20329e-10	Not sig
PTPRO	0.593938	1.31312e-05	Not sig
PDE1C	-0.593872	6.66384e-05	Not sig
PRICKLE1	-0.593859	1.01077e-05	Not sig
KRT31	0.593702	2.09154e-05	Not sig
ATP11A	0.593458	1.0911e-15	Not sig
POLD1	0.593255	3.95131e-15	Not sig
MKNK1	0.593234	2.8262e-14	Not sig
TNFSF13	0.59311	6.42069e-06	Not sig
RGS14	0.593014	3.79561e-17	Not sig
FAM165B	0.592977	3.03643e-05	Not sig
RBP4	-0.592427	0.00535802	Not sig
PRCP	0.592286	6.46066e-16	Not sig
CDCP1	0.59224	3.54189e-07	Not sig
KIF21B	0.591901	5.70789e-14	Not sig
LOC401847	0.591627	2.11259e-05	Not sig
QPRT	0.591611	1.52569e-10	Not sig
SLC39A11	0.591524	9.26711e-08	Not sig
BAX	0.591437	6.1445e-10	Not sig
ATF5	0.591101	5.83299e-09	Not sig
LRRC55	-0.591019	8.23054e-06	Not sig
NAGA	0.59099	3.46397e-12	Not sig
SYPL2	-0.590422	5.21308e-07	Not sig
LOC100132909	-0.590323	9.28287e-13	Not sig
IFFO1	0.590083	6.35397e-12	Not sig
RASSF8	-0.590041	2.05801e-15	Not sig
ZMIZ1	0.589917	1.68676e-14	Not sig
MCM5	0.589896	4.40164e-16	Not sig
MYO15B	0.589793	3.54516e-16	Not sig
XLOC_012724	-0.589209	3.34679e-11	Not sig
XLOC_003146	0.588911	1.51544e-09	Not sig
RPGRIP1	0.588816	9.66477e-12	Not sig
ARID5B	-0.588725	3.45843e-08	Not sig
ARMC7	0.588559	9.93388e-21	Not sig
FPR1	0.588534	0.000415502	Not sig
MXI1	-0.588505	6.22915e-12	Not sig
DAGLB	0.588501	8.88665e-17	Not sig
FAM46B	-0.58841	0.000330872	Not sig
GPRIN3	0.588335	1.57174e-10	Not sig
NRK	-0.587735	6.97364e-10	Not sig
TRPV4	0.587412	2.00745e-09	Not sig
MCOLN2	0.587317	2.06527e-06	Not sig
DNAJC5B	0.587304	7.78633e-06	Not sig
MAPK4	-0.586944	0.00939276	Not sig
ASGR2	0.586729	6.18437e-08	Not sig
DOCK4	0.5867	1.31136e-11	Not sig
BGLAP	0.586671	0.00109566	Not sig
AEBP2	-0.586393	8.4852e-19	Not sig
COMMD9	0.586203	3.27721e-11	Not sig
PECAM1	0.586091	1.18644e-07	Not sig
LOC100506553	-0.585888	1.874e-12	Not sig
SULT1C2	0.585801	2.75982e-05	Not sig
MYO18B	-0.585694	1.57252e-07	Not sig
SNAP25	-0.585524	1.38684e-05	Not sig
SETDB2	0.585499	4.6256e-15	Not sig
C10orf128	0.585184	1.25517e-11	Not sig
PSD3	0.58518	7.54093e-09	Not sig
ZNF295	-0.585118	4.68849e-12	Not sig
RNF130	0.585072	6.81645e-11	Not sig
KIAA0125	0.584973	1.31371e-07	Not sig
EFNB1	0.584907	4.59324e-12	Not sig
OXCT1	-0.584737	5.37217e-13	Not sig
C17orf87	0.584629	2.01154e-06	Not sig
ALOX15B	0.584542	0.006337	Not sig
LOC100129781	-0.584414	4.95161e-11	Not sig
DPT	-0.584385	0.00556581	Not sig
CCNB1	0.584224	4.03806e-10	Not sig
C10orf81	0.584108	1.64059e-10	Not sig
SH3BGRL3	0.58383	4.20581e-08	Not sig
CBLN3	0.583685	1.46569e-11	Not sig
KCNJ3	-0.583644	7.28824e-05	Not sig
PYGM	-0.583304	6.43305e-07	Not sig
HABP4	-0.583077	1.15257e-11	Not sig
TFPT	0.582932	3.20081e-15	Not sig
NFIX	-0.58289	6.65777e-08	Not sig
SOLH	0.582812	7.99626e-15	Not sig
AKR1B1	0.582592	2.75402e-06	Not sig
BCAT1	0.582369	9.34741e-07	Not sig
EBI3	0.58236	1.31659e-05	Not sig
CERS1	-0.581768	2.80629e-07	Not sig
BAG3	-0.581706	4.83785e-10	Not sig
GBA	0.581292	1.65647e-12	Not sig
METTL7B	0.581048	3.61314e-06	Not sig
POTEF	-0.580874	6.24138e-07	Not sig
NDUFAF2	-0.580807	4.97593e-20	Not sig
STAC2	-0.580774	0.0300277	Not sig
HIST1H1A	-0.580484	1.55843e-06	Not sig
ATP6V0A1	0.580199	7.59338e-12	Not sig
LOC100507505	-0.579892	1.55655e-10	Not sig
SOX8	-0.579797	4.25112e-07	Not sig
VIPR2	-0.579561	4.61495e-15	Not sig
SLC6A12	0.5794	1.52041e-07	Not sig
SLC28A3	0.579184	6.4002e-07	Not sig
PMFBP1	0.57918	2.36405e-09	Not sig
QPCT	0.579155	3.12666e-09	Not sig
ADAM28	0.579019	8.01463e-06	Not sig
B3GNT8	0.578692	2.06695e-10	Not sig
ADH1A	-0.578497	9.20249e-05	Not sig
IL18RAP	0.578311	1.40833e-05	Not sig
NFATC4	-0.578261	1.70345e-05	Not sig
HHAT	0.578174	4.3153e-16	Not sig
LINC00256A	0.578075	1.00787e-19	Not sig
NAP1L3	-0.57764	4.23353e-10	Not sig
GGT8P	0.577482	1.56261e-08	Not sig
LYL1	0.577383	3.59257e-16	Not sig
STAT2	0.577371	9.63564e-17	Not sig
OTUD7B	-0.577255	3.30111e-12	Not sig
LOC100509105	-0.576737	0.000183603	Not sig
PGAM2	-0.576128	0.00456371	Not sig
FCER1A	0.576124	7.05693e-06	Not sig
GINS3	0.575648	3.76201e-15	Not sig
DOK6	-0.575362	1.65961e-12	Not sig
ALDH3B1	0.575234	1.28784e-10	Not sig
TCHH	0.575159	5.95229e-07	Not sig
MEIS2	-0.574803	1.0232e-06	Not sig
RELL2	0.574783	2.07444e-16	Not sig
ARHGEF18	0.574538	3.7504e-17	Not sig
LOC729680	-0.57395	1.07176e-12	Not sig
RANBP2	-0.573462	6.11396e-18	Not sig
AR	-0.573271	1.82395e-06	Not sig
CRHBP	0.573164	4.55355e-13	Not sig
MC1R	0.572865	1.69178e-09	Not sig
NDUFA4L2	0.572783	0.000239264	Not sig
SLC2A4	-0.572592	1.08599e-10	Not sig
PEBP4	-0.572509	7.35909e-08	Not sig
XLOC_013368	-0.572141	0.00715102	Not sig
SGCB	-0.571992	1.38474e-10	Not sig
XLOC_008000	-0.571681	1.56017e-08	Not sig
EXT1	-0.571379	1.12832e-11	Not sig
FUT4	0.571197	7.79633e-13	Not sig
LOC100505994	0.571143	4.22266e-05	Not sig
NGRN	-0.571039	6.04266e-13	Not sig
ADAMTS9	-0.570836	0.0017705	Not sig
WDR91	0.570712	6.90245e-10	Not sig
C12orf76	0.570613	5.73357e-14	Not sig
ZBTB46	0.570464	5.15116e-19	Not sig
GNG13	-0.570331	1.08078e-05	Not sig
PPP1CA	0.570323	1.3468e-13	Not sig
ROCK2	-0.570315	3.91378e-16	Not sig
XLOC_001339	-0.570203	0.0224409	Not sig
RBM24	-0.57019	2.47926e-08	Not sig
TCEAL6	-0.570091	3.12114e-12	Not sig
IRF9	0.569963	1.79707e-17	Not sig
B2M	0.569954	3.22153e-11	Not sig
TM4SF18	0.569673	8.61942e-07	Not sig
C12orf49	0.56947	6.15553e-09	Not sig
TCEAL4	-0.569437	3.94673e-11	Not sig
UCN	0.569371	3.48763e-14	Not sig
ELOVL7	-0.568977	7.19934e-08	Not sig
PAQR4	0.56887	9.69909e-13	Not sig
CAMTA1	-0.568832	1.89014e-17	Not sig
TMEM2	0.568807	5.2919e-07	Not sig
SNORA60	-0.568708	6.76035e-09	Not sig
RANGAP1	0.568605	3.37126e-15	Not sig
PSMB9	0.568538	2.81045e-12	Not sig
ARRDC4	0.568373	8.79556e-13	Not sig
CDH3	0.568058	5.79189e-08	Not sig
SAP18	-0.568037	7.13623e-12	Not sig
FLJ38717	0.567801	4.92797e-10	Not sig
KCNK17	-0.567694	0.00214659	Not sig
ATG7	0.567665	2.20986e-12	Not sig
SLC25A23	-0.567631	8.92472e-07	Not sig
PPT1	0.567615	1.28037e-10	Not sig
XLOC_003123	-0.567474	2.37683e-09	Not sig
ADH1C	-0.567437	0.000776578	Not sig
DRAM2	0.567342	1.02356e-08	Not sig
ALK	0.567255	7.37093e-06	Not sig
SNORD8	-0.567197	1.27172e-06	Not sig
FDXR	0.566642	2.78932e-12	Not sig
AKAP1	-0.566638	1.36105e-07	Not sig
XLOC_l2_004318	-0.566592	1.9102e-12	Not sig
UBASH3A	0.566584	1.59938e-10	Not sig
CFD	-0.566398	0.00112829	Not sig
LAMB3	0.566311	4.46382e-07	Not sig
EPB41L3	0.566298	2.76107e-06	Not sig
CATSPERB	-0.566298	4.15179e-10	Not sig
CRLF1	-0.566244	0.0249807	Not sig
RNF213	0.56624	3.77583e-09	Not sig
GRB2	0.566186	5.49094e-10	Not sig
MYB	0.565834	8.94e-09	Not sig
VOPP1	0.565706	3.63933e-10	Not sig
SNAR-B2	0.565681	0.00113064	Not sig
ISM1	-0.565545	0.0167141	Not sig
IL10RB	0.565275	1.04847e-09	Not sig
LOC283070	0.565122	1.70922e-13	Not sig
TREML1	0.565039	1.88316e-10	Not sig
NRP2	0.564807	2.34456e-12	Not sig
FOSL2	-0.564733	9.2366e-05	Not sig
KAT2A	0.564679	5.05326e-07	Not sig
CASC5	0.564356	5.01996e-10	Not sig
RHOG	0.564344	5.51799e-10	Not sig
RAD9A	0.564335	6.56629e-20	Not sig
RAB3IP	-0.564174	5.55181e-17	Not sig
CXCL12	0.56417	3.73504e-07	Not sig
AKT3	-0.564116	1.64524e-07	Not sig
EMB	0.563636	2.25655e-06	Not sig
LOC100630918	-0.563391	2.67059e-18	Not sig
MDK	0.563292	9.76863e-07	Not sig
XLOC_014336	0.563068	3.49667e-08	Not sig
XLOC_009932	-0.562874	6.15726e-06	Not sig
CLCN7	0.562807	4.97059e-13	Not sig
AREG	-0.562762	0.0113705	Not sig
DCUN1D4	-0.562319	5.70341e-17	Not sig
ZBTB3	0.562207	1.65819e-16	Not sig
HSPA12A	-0.562108	1.58032e-10	Not sig
XLOC_009549	-0.561507	1.38675e-05	Not sig
LARGE	-0.561474	3.35906e-07	Not sig
LOC440149	0.561333	6.37425e-08	Not sig
NDC80	0.561321	7.54468e-08	Not sig
LOC730020	0.561193	4.60879e-09	Not sig
GPD1L	-0.560841	2.61699e-09	Not sig
LOC100289026	0.560828	5.35954e-11	Not sig
MYOT	-0.560377	1.3468e-13	Not sig
LOC100507233	-0.560224	1.12861e-09	Not sig
NINJ1	0.560178	1.37486e-07	Not sig
ATM	0.560046	8.55043e-16	Not sig
KCNK5	-0.559959	4.95021e-05	Not sig
TRPC1	-0.559954	5.54285e-11	Not sig
COL4A5	-0.559938	0.000189274	Not sig
SNORD21	-0.559814	7.04644e-11	Not sig
SRGN	0.559727	3.45344e-05	Not sig
KCNA3	0.559528	1.12415e-11	Not sig
IL6R	0.559491	2.15586e-05	Not sig
GFPT2	-0.55935	0.000199274	Not sig
LOC100506459	0.558998	6.96718e-17	Not sig
APBB2	-0.558824	3.09761e-11	Not sig
GPRASP1	-0.558816	4.05461e-06	Not sig
HEXDC	0.558749	2.22298e-10	Not sig
MGAT1	0.558613	6.95815e-10	Not sig
SYNE2	-0.558542	5.79051e-07	Not sig
SNORD90	-0.558513	1.46474e-08	Not sig
[truncated: 28,534 more rows]
