# Supplementary material for: Identification of key genes in gout and atherosclerosis and construction of molecular regulatory networks
Source: Front Cardiovasc Med. 2024 Nov 29;11:1471633. doi: 10.3389/fcvm.2024.1471633 (PMC11638179; doi:10.3389/fcvm.2024.1471633)
Supplement: Supplementary file 1 [file Datasheet1.zip › Supplementary materials/Supplementary Table S2.xlsx]

## Sheet: Sheet 1
Differential gene intersection between gout and atherosclerosis
Only GSE160170	Only GSE100927	GSE160170 AND GSE100927
ZFP57	MMP9	CCL3
G0S2	ACP5	CCL18
CXCL8	SPP1	IL1B
IL1A	IGLL5	CD83
NR4A3	IBSP	C11orf96
FAM71A	MMP7	CXCL1
EREG	MMP12	SGK1
RGS1	APOC1	TNF
JUN	CHI3L1	NFIL3
LHX3	CCL4	MARCO
HBEGF	CCL3L3	MMP1
CCL3L1	SLAMF8	OSM
CXCL2	IL4I1	BCL2A1
HIST1H3E	ADAM8	RASD1
CH25H	APOE	ACTA1
HIST1H3G	HBA2	ADAMTS1
TSC22D2	ITGAX	KCNA5
HIST1H2BN	CD52	ZNF683
LDHC	PLA2G7	SCRG1
CCIN	HMOX1	CCR7
NR4A2	IFI30	GPNMB
TUBB2A	AMICA1	VIT
TKTL2	SLAMF7	DHRS9
PTGS2	ITGB2	TM4SF19
AC110619.1	LOC100653210	CX3CR1
ZBTB21	ADAP2	TNFAIP8L2
FP565260.3	PLCB2	IL7R
BTG1	NFAM1	SLA
BHLHE40	C16orf54	DENND2D
PLEKHG1	CD36	HLA-DQB1
AREG	CECR1	ARHGAP25
HIST1H2BD	TBC1D10C	CCR2
EDN2	AQP9	CCR5
CD69	MPEG1	RGS19
SPDEF	FBP1	PLTP
OR10A6	CEBPA	FCGR3A
IL6	LAPTM5	SLC40A1
AC020916.1	MYO1F	LILRA4
SOCS3	APOBR	TFPI2
CXCL3	TRAF3IP3	FAM110A
HIST4H4	RAB42	CD2
SLC22A16	CSF1R
TNFAIP3	ITGB7
S100A1	EGR2
CSKMT	CCR1
KCNK7	HBD
HIST1H1E	CD68
HIST1H4D	LGALS2
ACTL7B	IGJ
CRACR2A	FABP5
PLK2	LAIR1
NFKBIZ	SAP25
MC3R	C2
PPP1R12B	TYROBP
HIST1H4B	RASAL3
HIST1H2BG	C15orf48
ZBTB24	SYK
ATF3	CTSB
PPP1R15A	ALOX5
NRG1	SLCO2B1
LINC01465	PTAFR
HIST3H2BB	HS3ST2
ID1	TREM2
PPP4R1L	CD53
ADM	SPI1
KIF13A	FOLR2
LINC01565	DOK3
CSRNP1	MXRA5
XAGE1A	LIPA
DUSP1	LTB
HCAR2	CYTH4
MAP3K8	FAM78A
AC073264.3	STRA6
HIST1H4I	RAC2
JUND	ARHGAP27
NEFL	LGALS9C
BTG2	HMHA1
IER3	NPL
TREM1	ITGAM
HIST1H2AG	IL10RA
HIST2H2BF	COL1A1
CFAP45	HLA-DRB1
KLK3	CCL5
NNMT	MS4A4A
HIST1H2BL	NCF1
DDX3X	FGR
OSGIN2	IRF8
RPRM	UCP2
HIST1H4L	APBB1IP
AXIN2	HLA-DMB
B3GNT5	ARHGAP9
DUSP2	DPP4
FGD4	CD84
FEM1B	VAMP8
NINJ1	HLA-DQA1
AC026333.3	VAV1
ARL4A	HLA-DQA2
PDE4D	CAPG
HIST1H2AI	FGD3
DDIT3	CHIT1
FFAR1	CTSD
TENT5C	GALNT6
RAB20	CXCR3
INSL3	LAT2
PRR26	STAB1
SYCE2	CA2
TCTE1	MZB1
ZFP36	CD163L1
HEATR4	CSF3R
ANKRD46	LILRB1
MTSS1	LSP1
HUS1B	ARHGAP30
HIST1H4J	LY86
APOA2	C1QA
CHRNE	SEZ6L2
PMAIP1	IRF5
ITGA1	TLR7
SFN	PTCRA
HIST1H2BC	C1QC
AC006486.1	FYB
HSPA2	HLA-DRB4
PRG3	DPEP2
S100A12	KIAA1199
DUSP4	MAFB
USP2	HCAR3
GK2	MS4A7
MDM4	XLOC_l2_006821
CXCL13	HLA-DPB1
FOS	TMC8
LNX2	OSBPL3
HIST1H2BE	RASL10A
MN1	PKD2L1
PIM3	HBB
LINC01973	HLA-DMA
AC025125.1	C1QB
BEST3	KLHL6
AC079341.1	CCDC88B
TCTEX1D4	SIGLEC1
CITED4	SGK223
NLRP3	LILRB2
FNIP1	ARHGAP4
ZFAND2A	STAC3
KLHDC8A	SLC15A3
CT62	HCST
RPL34	TRPM2
ZAR1	ANPEP
MEPCE	NCF2
ATP5F1EP2	LOC100506585
GNL1	ITGAL
IRS2	CCRL2
SGCE	TNFRSF25
TMED6	TBC1D2
USP31	CD37
LARP1	LCP2
PSMA4	EMR2
CD80	TM7SF4
LIN7A	CD14
GADD45B	PDE6G
PLK3	SNX10
KBTBD8	IGSF6
RIPK2	HLA-DRA
KLF14	MNDA
MXD1	FCGR1B
PEX6	PYCARD
JAM2	EVI2B
EGR1	TNFRSF21
ZNF624	VMO1
HTR1A	TMEM176B
HIST1H2BM	LOC100505592
ZBTB10	FUCA1
FYCO1	ANKRD58
OXCT2	HLA-DPA1
ZSCAN10	CARD9
HTR4	STMN2
PLEKHH3	NLRC4
CLMN	LILRB3
AC011239.1	GPR65
C1QTNF9B	KCNQ1
OR4C15	S1PR4
MCPH1	SASH3
ANTXR1	GMIP
SERPINB10	LST1
DRICH1	RNASE1
PCDHB11	LPL
C17orf97	MS4A14
OR8B2	HLA-DPB2
SRRM5	SLC7A7
MGP	RNASET2
PRH1	FCER1G
PLAUR	SLC2A5
COL8A1	HAVCR2
ENPP7	ANXA8L2
EAF2	CXCR4
RAB3GAP1	NLRC3
FBXL14	SERPINA1
LIF	HTRA4
C4orf19	CD74
RPL22L1	OSCAR
CCDC59	CSTB
KLF10	INPP5D
BCL6	RNASE6
MAGEC2	VAV3
OR2T27	RBM47
KLHL31	LYN
ZNF516	TIFAB
C9orf72	ABCC5
UCHL1	PLA2G15
CFAP74	CPVL
CLDN19	STK10
NAMPTP1	HLA-DQB2
ZBTB44	ASPHD1
ANKRD36	EMILIN2
AL355390.1	ASCL2
GRIN1	SELPLG
NAP1L5	PARVG
TRIB1	FERMT3
TSPYL2	MEI1
HIST2H2AA3	PTPRJ
PTS	CYBA
PANX2	FCGR2C
AL355102.2	RASSF4
PIAS3	MYO1G
TMEM156	PAQR5
GABARAPL1	C22orf34
FOSL1	CMTM7
PARD3	PLXND1
FAM53C	JAK3
SSH2	MIAT
MTMR10	PTPN6
AC084871.2	HLA-DRB5
AC129492.1	MFNG
SPCS3	MREG
HEXIM1	FCGR2A
YRDC	DDX60L
NAMPT	COTL1
HNF1A-AS1	AIF1
SBDS	FBXO41
HIST1H2BF	NCF4
C20orf181	C6orf192
PRH2	MATK
RPL10	FNDC1
BTG3	BIN2
LRRC72	ADAMTS14
PURB	CYBB
OR8G5	GBP5
ARL9	KCNJ5
H2AFB1	BATF
C12orf42	ARL4C
H3F3C	VNN1
RNMT	GZMA
TRIM10	ATG16L2
GSTA5	IRF7
CYCS	XLOC_l2_004840
RGCC	CD3D
TAGAP	CD6
HNF1A	TLR1
RASGEF1B	LGMN
WASF1	HCLS1
DLEC1	KCNN4
GPR183	SDS
ST20	SLC29A3
BCL2L13	CD163
AL358613.3	HN1
CCDC184	GAL
SGCG	CTSS
IL34	CPNE7
LRRC6	RIMBP3
AC018470.1	MILR1
IDI1	PTPRC
DYNLL2	CEBPE
AC122719.2	C13orf15
HIST1H2BJ	PLBD1
IL15RA	SLC31A2
QSER1	ARRB2
VEGFA	RHBDF2
LIMS3	BTK
AC132192.2	TMEM51
TSGA10	GPR137B
TEX45	FCN1
MCOLN3	LOC100506897
TOMM7	CORO1A
AC244453.1	TPP1
TIPARP	VSIG4
CCDC182	GMFG
CC2D2B	TMEM180
GRK2	DAPP1
IER2	FCHO1
CASC10	MARCKS
HS1BP3	SIRPG
PLXNA2	C4orf48
CAB39L	HK3
KIAA1328	C1orf93
LINC02054	RPS6KA1
TUBB8	CORO7
CADM1	CD300A
AC018445.2	MPP1
COL28A1	HS3ST1
PGF	MS4A6A
CNTNAP3	C9orf167
RUNX1	NLRP12
SACS	ABCA7
AC093791.1	SLC22A18
CCDC175	TLR2
PRODH	ADRBK2
RRP12	OASL
NEU2	PLD3
FAIM2	TMC6
ZNF646	GPR34
IQCD	C5orf20
SYT1	PVRIG
C2orf70	RAB7B
NDUFAF5	PNOC
BTBD19	HSPA6
PHF21A	XLOC_l2_013301
CCDC149	SIRPA
PTP4A1	AGPAT4-IT1
PTPRE	PLAU
NT5DC4	HMGA1P4
C16orf87	FOSB
HIST1H2AE	GZMK
RPL5	PLEK2
AL159163.1	CRTAC1
RGS2	ZNF671
POLE3	CMTM3
IL10	CCL13
PDE12	FCGRT
WDR43	C21orf96
HYDIN	CASP1
B3GALT2	NKG7
UGT2B17	PVRL4
WWC2	CD300LF
TAS2R4	IGFLR1
S100B	MAF
RNF17	LOC100131096
LUM	FSCN1
SLC47A1	IL21R
SLF2	TNNI2
ADGRB3	BID
CCDC68	PLA2G2A
ZNF836	CXCL14
PCDH8	MYOC
CXCR6	PI16
CXCR1	SCARA5
KBTBD3	DES
ANKRD18B	HSPB7
FKTN	APOD
ZNF559-ZNF177	HP
PTGDS	ADRA2C
FAM217A	DUSP26
FAM43A	AOX1
SLC1A7	PCP4
GPR20	ITLN1
FILIP1L	LINC00312
MEGF11	PLN
NOG	C3
ID3	SPON1
TNFSF14	FBLN1
MCC	SAA1
BX664727.3	CHRDL1
SPTSSB	LOC100652963
KRT72	WNT11
SYCP2L	CSF3
AL050303.4	FAM150B
ZNF547	SFRP1
ZNF322	RGS5
KRT5	HPR
LRIT3	FAM71E1
EDDM3B	LOC100507150
ST8SIA4	XLOC_007433
TNFSF11	TC2N
C1orf109	MRAP2
LAX1	XLOC_013983
SLC35G3	FHL5
CCDC121	SUSD5
TLDC2	CILP
AZIN1-AS1	DARC
HNRNPH1	MT1M
WDCP	CASQ2
RARRES1	PTPLA
ZNF19	GUCA2B
FHIT	RAMP1
ZNF132	ADAMTS4
CD274	IL17D
GIMAP5	LONRF2
C9orf40	RBPMS2
MYO18B	FLNC
PLG	C13orf33
ERAP2	FAM180B
PAQR8	DIO3
CISH	CNN1
PTGDR	C8orf84
CLEC4F	LRRN4CL
MYRFL	PCDH20
TRIM49	MYBL1
ZNF175	LOC100507554
BICDL1	REEP1
ABHD6	SORBS1
EVC2	ANGPTL1
ABRA	ACADL
PLS3	CRISPLD2
FBXO48	DOK7
CHRM4	HILPDA
GIMAP4	HAND2
MFSD4A	LDOC1
RSAD2	ANGPTL7
GIMAP1	PHYHIP
LINC01619	DACT3
ZNF595	MYOM1
FAM218A	C16orf89
MME	CFL2
MUC20P1	SHROOM3
ZNF806	TMEM47
TRIM49D1	SYNM
GPM6A	IL17B
ZNF786	MT1X
DNAAF3	DKFZp451A211
DIP2A	PPP1R9A
PLCB4	FIBIN
CD40LG	NPR1
LYNX1	CRYAB
KRT13	PDZRN4
ZNF382	SMTN
KLRG1	PPP2R2B
TRIM51	VGLL3
KHDC4	FSTL3
AC008770.2	CDH19
NRCAM	RYR2
SLC2A11	TCEAL2
ZNF555	RASL12
ZNF649	LOC100129846
FAM200A	NEXN
TP53TG3D	IGFBP6
RNASEL	FBLN5
BTN2A1	CHODL
EPHX4	UAP1
PDK4	MUSTN1
SLC26A2	TSPAN8
PLAG1	FAM19A5
CXCR2	ACTG2
LMLN	LMCD1
STARD13	PARM1
PRKACB	SYNC
PUDP	ADAMTS8
KRTAP19-2	SNORA11
STRIP2	PDE8B
GIMAP6	CCRL1
ELOVL6	SLPI
TUBG2	BEX5
CLDN24	SLMAP
IFIT1	SPARCL1
LINC01835	MYOCD
MANSC1	CARTPT
EHHADH	ADRA1B
NHLRC2	LGR6
LRRIQ1	TMEM61
KBTBD6	TMEM35
SCYL3	C3orf70
TAF7L	CNTN4
TEC	XLOC_l2_013193
TXK	MYEF2
ADORA3
ITPRIPL2
CLEC1A
ZNF670
CCL8
CAPN8
ANKRD29
C20orf194
IFIT3
AC013489.1
FEZ2
TFAP2A
SRSF12
DCANP1
ZNF613
MFAP1
PLEKHF1
AC013717.1
ZC3H14
RTP4
SLC35G6
C10orf82
GOLPH3L
ZNF691
CHRNA10
TPTE2
ZNF30
CCDC142
HKDC1
OLFML2B
BBS12
PIK3R3
DKK2
KNOP1
MPV17L
TP53RK
SCT
IGIP
STAT1
DCUN1D3
SLC20A1
RANBP17
CR381670.1
ZNF287
SLX4
GATA2
ZNF625-ZNF20
ZGRF1
ZNF250
PXMP4
SLC6A20
CCR9
TOM1L1
ARRDC5
RPS6KA4
KCTD11
ZKSCAN3
GIMAP8
MED12L
ZNF227
P2RY14
AP002884.4
ANKRD20A3
FAM81A
MPZL3
SDK2
ZNHIT6
KIF1BP
ZNF623
C1orf220
TRIM61
NPC1
PLA2G10
ADCY7
SERTM1
GPR39
SERPINF1
GNAI3
TMEM99
LIPC
PACSIN1
GPR155
CAPN15
ZSCAN12
ZNF286B
ATP8B1
ZNF419
POFUT2
CASP10
DRC1
ZBTB12
CALHM1
ZNF546
PGBD2
ZNF550
TMIGD2
TIGD4
IDO2
AP000944.2
TRIM48
ZNF658
BBS10
ZBED8
DOCK7
CIB2
ZNF397
OSBPL5
PRKAR1A
NFIA
SMPD3
DHX35
SCML2
ZMYND10
KRIT1
TTC9C
UTRN
ZNF225
PLPP6
TMEM102
RBM4B
USH1G
MTR
PDZD2
RNF34
ZNF28
TIPIN
EOMES
PDGFD
PROC
CAPN12
ZNF260
IGDCC4
CASP2
RNF145
CA5B
UGT2B7
CBY1
NLRP2
USP37
APBA2
CMTR2
SCARB1
FKBP9
FKBPL
WTAP
ST8SIA6
GAN
ATP6AP1L
KLRC4-KLRK1
AL133373.2
YEATS2
VCPIP1
NAB2
USP44
C2CD6
CARNMT1
PPP1R14C
SORBS2
CXorf58
PTPRO
ZNF217
SLFN12L
ALX1
GRAMD2B
ZNF619
CD1B
ZNF596
ZNF566
FAM170A
SFMBT2
USPL1
NUFIP1
IER5L
CADM2
FAM47C
LRP6
C16orf58
TTC24
HTR1F
CHM
NUP43
AC006213.1
GLI3
STRN3
PHLDB2
CLIC5
MTERF2
RMI1
NGRN
SIAH3
ZNF347
AL133353.2
KCTD6
B4GALT4
UGT2A3
OR4F1P
BACH2
FBXW8
AC008736.1
ZBED2
DCUN1D2
GLCCI1
TLR3
CMTM1
SPIN3
CYP2R1
MED11
BRWD1
BOD1
GCNT4
TRIM38
GBP3
NCOA5
ENPP3
VIPR1
MARVELD3
LMOD3
ISPD
PCED1B
WSB1
ADGRB2
MYCL
BLOC1S4
FCGR3B
TRIM17
TMEM184C
IDO1
SLFN11
LRRC2
ABCA9
SLC10A7
SLCO4C1
ALDH1B1
ZFP69
MORN3
SMAD4
NEMP1
ZNF493
INPP5A
RAD9A
CASP8
AL353608.4
ZNF512
TRIM22
TBX21
GJB7
ZNF626
KDELC2
PPP2R5C
LBH
FAN1
AC003002.3
ZSCAN2
TTC39A
CPT2
KRBA2
LRRN3
SACM1L
ZNF346
C12orf56
MBP
IQCK
SCNN1A
NUPL2
PLCXD1
TNFRSF1A
ARMC1
RNF8
AGAP2
MFAP3
AC067968.1
THEMIS
COL24A1
KLRD1
TMEM106B
GOLGA8R
ZNF718
GLYCTK
GPM6B
SYNRG
APOL3
SH3PXD2A
IPO7
ALS2
UTP25
TBCCD1
CORO6
TXNIP
UBE3C
NDRG2
AGL
IKZF3
KLRK1
ANLN
STK11
SNAPC3
CRYBG2
C2CD2
ZFP3
EEF1AKNMT
SLFN5
BIRC6
ALKAL2
FANCF
ZNF248
PAFAH2
APOL4
NIPA1
RRS1
NUDCD3
GIMAP7
CSTF3
TRGV10
USP18
TMTC3
ZNF177
PPP1R10
STS
ASTN2
GOLGA8T
SOWAHD
HMGXB4
GOLGA8F
ZAN
UBL4A
LIG4
CHAC2
DNAH3
CLCN7
FMR1
ZNF443
FANCE
TIGD3
ACMSD
TMEM245
TRMT1L
ZZEF1
ADPRHL2
TERF2
OTUD7B
LAMA2
TBP
RNF227
LINC01948
MYBPH
ENPP5
CDKL2
BNIPL
OR10A2
ZNF253
HAUS5
NEK11
MFSD4B
