# Supplementary material for: Identification of key genes in gout and atherosclerosis and construction of molecular regulatory networks
Source: Front Cardiovasc Med. 2024 Nov 29;11:1471633. doi: 10.3389/fcvm.2024.1471633 (PMC11638179; doi:10.3389/fcvm.2024.1471633)
Supplement: Supplementary file 1 [file Datasheet1.zip › Supplementary materials/Supplementary Table S3.xlsx]

## Sheet: GOKEGG
GO and KEGG enrichment analysis
ONTOLOGY	ID	Description	GeneRatio	BgRatio	pvalue	p.adjust	qvalue	geneID	Count
BP	GO:0019221	cytokine-mediated signaling pathway	12/38	486/18800	1.14454e-10	1.80495e-07	1.0566e-07	CCL3/CCL18/IL1B/CXCL1/TNF/OSM/CCR7/CX3CR1/IL7R/CCR2/CCR5/LILRA4	12
BP	GO:0070098	chemokine-mediated signaling pathway	7/38	89/18800	4.6949e-10	3.30255e-07	1.93328e-07	CCL3/CCL18/CXCL1/CCR7/CX3CR1/CCR2/CCR5	7
BP	GO:1990868	response to chemokine	7/38	97/18800	8.65242e-10	3.30255e-07	1.93328e-07	CCL3/CCL18/CXCL1/CCR7/CX3CR1/CCR2/CCR5	7
BP	GO:1990869	cellular response to chemokine	7/38	97/18800	8.65242e-10	3.30255e-07	1.93328e-07	CCL3/CCL18/CXCL1/CCR7/CX3CR1/CCR2/CCR5	7
BP	GO:0050863	regulation of T cell activation	10/38	342/18800	1.0471e-09	3.30255e-07	1.93328e-07	IL1B/CD83/ZNF683/CCR7/GPNMB/TNFAIP8L2/IL7R/HLA-DQB1/CCR2/CD2	10
BP	GO:0007159	leukocyte cell-cell adhesion	10/38	381/18800	2.96257e-09	7.78663e-07	4.55821e-07	IL1B/CD83/TNF/CCR7/GPNMB/CX3CR1/TNFAIP8L2/IL7R/HLA-DQB1/CCR2	10
BP	GO:0002696	positive regulation of leukocyte activation	10/38	421/18800	7.69661e-09	1.73394e-06	1.01503e-06	CCL3/IL1B/CD83/TNF/CCR7/IL7R/HLA-DQB1/CCR2/FCGR3A/CD2	10
BP	GO:0050867	positive regulation of cell activation	10/38	436/18800	1.07398e-08	2.11708e-06	1.23931e-06	CCL3/IL1B/CD83/TNF/CCR7/IL7R/HLA-DQB1/CCR2/FCGR3A/CD2	10
BP	GO:0030595	leukocyte chemotaxis	8/38	236/18800	1.93576e-08	3.33648e-06	1.95314e-06	CCL3/CCL18/IL1B/CXCL1/CCR7/CX3CR1/CCR2/CCR5	8
BP	GO:1903037	regulation of leukocyte cell-cell adhesion	9/38	344/18800	2.11571e-08	3.33648e-06	1.95314e-06	IL1B/CD83/TNF/CCR7/GPNMB/TNFAIP8L2/IL7R/HLA-DQB1/CCR2	9
BP	GO:0050900	leukocyte migration	9/38	384/18800	5.44233e-08	7.80232e-06	4.56739e-06	CCL3/CCL18/IL1B/CXCL1/TNF/CCR7/CX3CR1/CCR2/CCR5	9
BP	GO:0071674	mononuclear cell migration	7/38	199/18800	1.28046e-07	1.68274e-05	9.85058e-06	CCL3/CCL18/TNF/CCR7/CX3CR1/CCR2/CCR5	7
BP	GO:0060326	cell chemotaxis	8/38	315/18800	1.79515e-07	2.17765e-05	1.27477e-05	CCL3/CCL18/IL1B/CXCL1/CCR7/CX3CR1/CCR2/CCR5	8
BP	GO:0071677	positive regulation of mononuclear cell migration	5/38	66/18800	2.09735e-07	2.36251e-05	1.38299e-05	CCL3/TNF/CCR7/CX3CR1/CCR2	5
BP	GO:0022407	regulation of cell-cell adhesion	9/38	456/18800	2.3439e-07	2.3735e-05	1.38942e-05	IL1B/CD83/TNF/CCR7/GPNMB/TNFAIP8L2/IL7R/HLA-DQB1/CCR2	9
BP	GO:0002675	positive regulation of acute inflammatory response	4/38	27/18800	2.40812e-07	2.3735e-05	1.38942e-05	IL1B/TNF/OSM/CCR7	4
BP	GO:0097529	myeloid leukocyte migration	7/38	229/18800	3.32248e-07	3.08209e-05	1.80422e-05	CCL3/CCL18/IL1B/CXCL1/CCR7/CX3CR1/CCR2	7
BP	GO:0050729	positive regulation of inflammatory response	6/38	145/18800	4.27422e-07	3.74469e-05	2.1921e-05	CCL3/IL1B/TNF/OSM/CCR7/CCR2	6
BP	GO:1903039	positive regulation of leukocyte cell-cell adhesion	7/38	245/18800	5.24005e-07	4.34924e-05	2.54599e-05	IL1B/CD83/TNF/CCR7/IL7R/HLA-DQB1/CCR2	7
BP	GO:0030098	lymphocyte differentiation	8/38	382/18800	7.74926e-07	6.1103e-05	3.5769e-05	IL1B/CD83/NFIL3/ZNF683/CCR7/IL7R/CCR2/CD2	8
BP	GO:0030217	T cell differentiation	7/38	263/18800	8.43526e-07	6.33448e-05	3.70813e-05	IL1B/CD83/ZNF683/CCR7/IL7R/CCR2/CD2	7
BP	GO:1903977	positive regulation of glial cell migration	3/38	11/18800	1.24312e-06	8.91091e-05	5.21635e-05	CCL3/CX3CR1/CCR2	3
BP	GO:1902105	regulation of leukocyte differentiation	7/38	283/18800	1.37651e-06	9.43808e-05	5.52494e-05	CCL3/CD83/TNF/ZNF683/IL7R/CCR2/CD2	7
BP	GO:0032640	tumor necrosis factor production	6/38	182/18800	1.6177e-06	0.000100515	5.88406e-05	CCL3/GPNMB/CX3CR1/CCR2/LILRA4/CD2	6
BP	GO:0032680	regulation of tumor necrosis factor production	6/38	182/18800	1.6177e-06	0.000100515	5.88406e-05	CCL3/GPNMB/CX3CR1/CCR2/LILRA4/CD2	6
BP	GO:0022409	positive regulation of cell-cell adhesion	7/38	291/18800	1.6572e-06	0.000100515	5.88406e-05	IL1B/CD83/TNF/CCR7/IL7R/HLA-DQB1/CCR2	7
BP	GO:0071706	tumor necrosis factor superfamily cytokine production	6/38	187/18800	1.89373e-06	0.000106657	6.2436e-05	CCL3/GPNMB/CX3CR1/CCR2/LILRA4/CD2	6
BP	GO:1903555	regulation of tumor necrosis factor superfamily cytokine production	6/38	187/18800	1.89373e-06	0.000106657	6.2436e-05	CCL3/GPNMB/CX3CR1/CCR2/LILRA4/CD2	6
BP	GO:1903131	mononuclear cell differentiation	8/38	433/18800	1.97985e-06	0.000107663	6.30248e-05	IL1B/CD83/NFIL3/ZNF683/CCR7/IL7R/CCR2/CD2	8
BP	GO:0019932	second-messenger-mediated signaling	7/38	303/18800	2.16722e-06	0.000113924	6.66895e-05	CCL3/TNF/RASD1/CCR7/CX3CR1/CCR2/CCR5	7
BP	GO:0030593	neutrophil chemotaxis	5/38	106/18800	2.24298e-06	0.000114102	6.67942e-05	CCL3/CCL18/IL1B/CXCL1/CCR7	5
BP	GO:0002673	regulation of acute inflammatory response	4/38	47/18800	2.3776e-06	0.000117171	6.85905e-05	IL1B/TNF/OSM/CCR7	4
BP	GO:0045785	positive regulation of cell adhesion	8/38	446/18800	2.46671e-06	0.000117879	6.9005e-05	IL1B/CD83/TNF/CCR7/VIT/IL7R/HLA-DQB1/CCR2	8
BP	GO:0070372	regulation of ERK1 and ERK2 cascade	7/38	311/18800	2.57549e-06	0.000119457	6.99289e-05	CCL3/CCL18/IL1B/TNF/MARCO/CCR7/GPNMB	7
BP	GO:0006959	humoral immune response	7/38	317/18800	2.92229e-06	0.000126212	7.38832e-05	IL1B/CD83/CXCL1/TNF/CCR7/HLA-DQB1/CCR2	7
BP	GO:0002443	leukocyte mediated immunity	8/38	457/18800	2.95503e-06	0.000126212	7.38832e-05	CCL3/IL1B/TNF/CX3CR1/IL7R/HLA-DQB1/CCR2/FCGR3A	8
BP	GO:0019722	calcium-mediated signaling	6/38	202/18800	2.96122e-06	0.000126212	7.38832e-05	CCL3/TNF/CCR7/CX3CR1/CCR2/CCR5	6
BP	GO:0002526	acute inflammatory response	5/38	113/18800	3.075e-06	0.000127612	7.47029e-05	IL1B/TNF/OSM/CCR7/FCGR3A	5
BP	GO:0071675	regulation of mononuclear cell migration	5/38	116/18800	3.49828e-06	0.000140357	8.21635e-05	CCL3/TNF/CCR7/CX3CR1/CCR2	5
BP	GO:0032609	interferon-gamma production	5/38	117/18800	3.64911e-06	0.000140357	8.21635e-05	IL1B/TNF/CCR7/CCR2/CD2	5
BP	GO:0032649	regulation of interferon-gamma production	5/38	117/18800	3.64911e-06	0.000140357	8.21635e-05	IL1B/TNF/CCR7/CCR2/CD2	5
BP	GO:0001819	positive regulation of cytokine production	8/38	475/18800	3.93144e-06	0.000141107	8.26024e-05	CCL3/IL1B/CD83/TNF/OSM/CCR7/CCR2/CD2	8
BP	GO:0051897	positive regulation of protein kinase B signaling	5/38	119/18800	3.96607e-06	0.000141107	8.26024e-05	CCL3/TNF/OSM/CCR7/CX3CR1	5
BP	GO:0032496	response to lipopolysaccharide	7/38	333/18800	4.04305e-06	0.000141107	8.26024e-05	CCL3/IL1B/CXCL1/TNF/CCR7/CX3CR1/CCR5	7
BP	GO:0061900	glial cell activation	4/38	54/18800	4.17312e-06	0.000141107	8.26024e-05	CCL3/IL1B/TNF/CX3CR1	4
BP	GO:1903975	regulation of glial cell migration	3/38	16/18800	4.18971e-06	0.000141107	8.26024e-05	CCL3/CX3CR1/CCR2	3
BP	GO:0070371	ERK1 and ERK2 cascade	7/38	335/18800	4.20547e-06	0.000141107	8.26024e-05	CCL3/CCL18/IL1B/TNF/MARCO/CCR7/GPNMB	7
BP	GO:0043491	protein kinase B signaling	6/38	216/18800	4.35819e-06	0.000143185	8.38188e-05	CCL3/IL1B/TNF/OSM/CCR7/CX3CR1	6
BP	GO:0071222	cellular response to lipopolysaccharide	6/38	217/18800	4.47556e-06	0.00014404	8.43194e-05	CCL3/IL1B/CXCL1/TNF/CX3CR1/CCR5	6
BP	GO:0070374	positive regulation of ERK1 and ERK2 cascade	6/38	220/18800	4.8432e-06	0.000152755	8.94208e-05	CCL3/CCL18/TNF/MARCO/CCR7/GPNMB	6
BP	GO:0043410	positive regulation of MAPK cascade	8/38	491/18800	5.01758e-06	0.000155151	9.08238e-05	CCL3/CCL18/IL1B/TNF/MARCO/OSM/CCR7/GPNMB	8
BP	GO:0050870	positive regulation of T cell activation	6/38	223/18800	5.23506e-06	0.000158763	9.29383e-05	IL1B/CD83/CCR7/IL7R/HLA-DQB1/CCR2	6
BP	GO:0071621	granulocyte chemotaxis	5/38	128/18800	5.66997e-06	0.000165584	9.6931e-05	CCL3/CCL18/IL1B/CXCL1/CCR7	5
BP	GO:1990266	neutrophil migration	5/38	128/18800	5.66997e-06	0.000165584	9.6931e-05	CCL3/CCL18/IL1B/CXCL1/CCR7	5
BP	GO:0002237	response to molecule of bacterial origin	7/38	354/18800	6.03938e-06	0.000168664	9.8734e-05	CCL3/IL1B/CXCL1/TNF/CCR7/CX3CR1/CCR5	7
BP	GO:0150078	positive regulation of neuroinflammatory response	3/38	18/18800	6.08798e-06	0.000168664	9.8734e-05	CCL3/IL1B/TNF	3
BP	GO:0071219	cellular response to molecule of bacterial origin	6/38	229/18800	6.09629e-06	0.000168664	9.8734e-05	CCL3/IL1B/CXCL1/TNF/CX3CR1/CCR5	6
BP	GO:0097305	response to alcohol	6/38	235/18800	7.06935e-06	0.000192213	0.000112519	CCL3/SGK1/TNF/CCR7/CCR5/RGS19	6
BP	GO:0051251	positive regulation of lymphocyte activation	7/38	371/18800	8.20409e-06	0.000215631	0.000126228	IL1B/CD83/CCR7/IL7R/HLA-DQB1/CCR2/FCGR3A	7
BP	GO:1903706	regulation of hemopoiesis	7/38	371/18800	8.20409e-06	0.000215631	0.000126228	CCL3/CD83/TNF/ZNF683/IL7R/CCR2/CD2	7
BP	GO:0002687	positive regulation of leukocyte migration	5/38	141/18800	9.08985e-06	0.000234995	0.000137563	CCL3/TNF/CCR7/CX3CR1/CCR2	5
BP	GO:0071216	cellular response to biotic stimulus	6/38	256/18800	1.15174e-05	0.00029295	0.00017149	CCL3/IL1B/CXCL1/TNF/CX3CR1/CCR5	6
BP	GO:0002548	monocyte chemotaxis	4/38	70/18800	1.18221e-05	0.000295929	0.000173233	CCL3/CCL18/CX3CR1/CCR2	4
BP	GO:0050727	regulation of inflammatory response	7/38	394/18800	1.21279e-05	0.00029884	0.000174937	CCL3/IL1B/TNF/OSM/CCR7/TNFAIP8L2/CCR2	7
BP	GO:0045580	regulation of T cell differentiation	5/38	151/18800	1.26785e-05	0.0003076	0.000180065	CD83/ZNF683/IL7R/CCR2/CD2	5
BP	GO:0097530	granulocyte migration	5/38	154/18800	1.3946e-05	0.000328889	0.000192528	CCL3/CCL18/IL1B/CXCL1/CCR7	5
BP	GO:0150076	neuroinflammatory response	4/38	73/18800	1.39731e-05	0.000328889	0.000192528	CCL3/IL1B/TNF/CX3CR1	4
BP	GO:0002922	positive regulation of humoral immune response	3/38	24/18800	1.49746e-05	0.000347279	0.000203293	IL1B/TNF/CCR7	3
BP	GO:0032729	positive regulation of interferon-gamma production	4/38	77/18800	1.72729e-05	0.000394773	0.000231096	IL1B/TNF/CCR2/CD2	4
BP	GO:0002407	dendritic cell chemotaxis	3/38	26/18800	1.91825e-05	0.000432155	0.000252979	CCR7/CCR2/CCR5	3
BP	GO:0002683	negative regulation of immune system process	7/38	425/18800	1.9775e-05	0.000439229	0.00025712	CCL3/TNF/GPNMB/CX3CR1/TNFAIP8L2/IL7R/CCR2	7
BP	GO:0031349	positive regulation of defense response	6/38	289/18800	2.28683e-05	0.00050088	0.00029321	CCL3/IL1B/TNF/OSM/CCR7/CCR2	6
BP	GO:0032103	positive regulation of response to external stimulus	7/38	442/18800	2.54342e-05	0.000549448	0.00032164	CCL3/IL1B/TNF/OSM/CCR7/CX3CR1/CCR2	7
BP	GO:0045619	regulation of lymphocyte differentiation	5/38	181/18800	3.03632e-05	0.000647064	0.000378784	CD83/ZNF683/IL7R/CCR2/CD2	5
BP	GO:0051896	regulation of protein kinase B signaling	5/38	187/18800	3.54918e-05	0.000746275	0.000436861	CCL3/TNF/OSM/CCR7/CX3CR1	5
BP	GO:0030101	natural killer cell activation	4/38	93/18800	3.64144e-05	0.000755599	0.000442319	NFIL3/ZNF683/FCGR3A/CD2	4
BP	GO:0002690	positive regulation of leukocyte chemotaxis	4/38	94/18800	3.79779e-05	0.000777807	0.000455319	CCL3/CCR7/CX3CR1/CCR2	4
BP	GO:0036336	dendritic cell migration	3/38	33/18800	3.98624e-05	0.000795735	0.000465814	CCR7/CCR2/CCR5	3
BP	GO:0050901	leukocyte tethering or rolling	3/38	33/18800	3.98624e-05	0.000795735	0.000465814	TNF/CX3CR1/CCR2	3
BP	GO:0032743	positive regulation of interleukin-2 production	3/38	34/18800	4.36591e-05	0.000860631	0.000503804	IL1B/CD83/CCR2	3
BP	GO:0002444	myeloid leukocyte mediated immunity	4/38	104/18800	5.64422e-05	0.00109888	0.000643272	CCL3/CX3CR1/CCR2/FCGR3A	4
BP	GO:0045765	regulation of angiogenesis	6/38	345/18800	6.14876e-05	0.00118251	0.000692228	IL1B/TNF/ADAMTS1/GPNMB/CX3CR1/CCR2	6
BP	GO:1901342	regulation of vasculature development	6/38	351/18800	6.76422e-05	0.0012852	0.000752342	IL1B/TNF/ADAMTS1/GPNMB/CX3CR1/CCR2	6
BP	GO:0002697	regulation of immune effector process	6/38	353/18800	6.97999e-05	0.00128826	0.000754135	IL1B/TNF/ZNF683/CX3CR1/IL7R/CCR2	6
BP	GO:0032611	interleukin-1 beta production	4/38	110/18800	7.02541e-05	0.00128826	0.000754135	CCL3/TNF/CCR7/CX3CR1	4
BP	GO:0032651	regulation of interleukin-1 beta production	4/38	110/18800	7.02541e-05	0.00128826	0.000754135	CCL3/TNF/CCR7/CX3CR1	4
BP	GO:0051480	regulation of cytosolic calcium ion concentration	6/38	356/18800	7.31394e-05	0.00131882	0.000772019	CCL3/KCNA5/CCR7/CX3CR1/CCR2/CCR5	6
BP	GO:0002685	regulation of leukocyte migration	5/38	218/18800	7.35927e-05	0.00131882	0.000772019	CCL3/TNF/CCR7/CX3CR1/CCR2	5
BP	GO:0002698	negative regulation of immune effector process	4/38	112/18800	7.53615e-05	0.00133534	0.000781692	TNF/CX3CR1/IL7R/CCR2	4
BP	GO:0150077	regulation of neuroinflammatory response	3/38	41/18800	7.70194e-05	0.00134955	0.000790011	CCL3/IL1B/TNF	3
BP	GO:0001818	negative regulation of cytokine production	6/38	363/18800	8.14303e-05	0.00141116	0.000826077	CD83/TNF/CCR7/GPNMB/CX3CR1/LILRA4	6
BP	GO:0002449	lymphocyte mediated immunity	6/38	365/18800	8.39321e-05	0.0014387	0.000842201	IL1B/TNF/IL7R/HLA-DQB1/CCR2/FCGR3A	6
BP	GO:0002460	adaptive immune response based on somatic recombination of immune receptors built from immunoglobulin superfamily domains	6/38	370/18800	9.0456e-05	0.00153386	0.000897905	IL1B/TNF/IL7R/HLA-DQB1/CCR2/FCGR3A	6
BP	GO:0072676	lymphocyte migration	4/38	119/18800	9.53825e-05	0.00160019	0.000936735	CCL3/CCL18/CCR7/CCR2	4
BP	GO:0002274	myeloid leukocyte activation	5/38	232/18800	9.86972e-05	0.00163837	0.000959085	CCL3/TNF/CX3CR1/CCR2/CD2	5
BP	GO:0002920	regulation of humoral immune response	3/38	45/18800	0.000101954	0.0016748	0.000980409	IL1B/TNF/CCR7	3
BP	GO:0002703	regulation of leukocyte mediated immunity	5/38	236/18800	0.000106955	0.00173885	0.0010179	IL1B/TNF/CX3CR1/IL7R/CCR2	5
BP	GO:0002688	regulation of leukocyte chemotaxis	4/38	124/18800	0.000111874	0.00180026	0.00105385	CCL3/CCR7/CX3CR1/CCR2	4
BP	GO:0001774	microglial cell activation	3/38	47/18800	0.000116178	0.00183213	0.00107251	CCL3/TNF/CX3CR1	3
BP	GO:0036230	granulocyte activation	3/38	47/18800	0.000116178	0.00183213	0.00107251	CCL3/TNF/CCR2	3
BP	GO:0032612	interleukin-1 production	4/38	129/18800	0.000130345	0.00201523	0.00117969	CCL3/TNF/CCR7/CX3CR1	4
BP	GO:0032652	regulation of interleukin-1 production	4/38	129/18800	0.000130345	0.00201523	0.00117969	CCL3/TNF/CCR7/CX3CR1	4
BP	GO:0002269	leukocyte activation involved in inflammatory response	3/38	50/18800	0.000139845	0.00212054	0.00124134	CCL3/TNF/CX3CR1	3
BP	GO:2000107	negative regulation of leukocyte apoptotic process	3/38	50/18800	0.000139845	0.00212054	0.00124134	CCR7/IL7R/CCR5	3
BP	GO:0008347	glial cell migration	3/38	51/18800	0.000148379	0.00222851	0.00130454	CCL3/CX3CR1/CCR2	3
BP	GO:0006968	cellular defense response	3/38	54/18800	0.000175992	0.00261829	0.00153272	CX3CR1/CCR2/CCR5	3
BP	GO:0050921	positive regulation of chemotaxis	4/38	140/18800	0.000178632	0.00263274	0.00154118	CCL3/CCR7/CX3CR1/CCR2	4
BP	GO:1905517	macrophage migration	3/38	55/18800	0.000185886	0.00271428	0.00158891	CCL3/CX3CR1/CCR2	3
BP	GO:0061756	leukocyte adhesion to vascular endothelial cell	3/38	56/18800	0.000196134	0.00283765	0.00166113	TNF/CX3CR1/CCR2	3
BP	GO:0001660	fever generation	2/38	11/18800	0.000216304	0.00310101	0.0018153	IL1B/TNF	2
BP	GO:0048872	homeostasis of number of cells	5/38	282/18800	0.000245281	0.00348475	0.00203993	CCR7/CX3CR1/IL7R/CCR2/SLC40A1	5
BP	GO:0034113	heterotypic cell-cell adhesion	3/38	61/18800	0.000252881	0.00352424	0.00206305	IL1B/TNF/CD2	3
BP	GO:0045428	regulation of nitric oxide biosynthetic process	3/38	61/18800	0.000252881	0.00352424	0.00206305	IL1B/TNF/CX3CR1	3
BP	GO:0002863	positive regulation of inflammatory response to antigenic stimulus	2/38	12/18800	0.000259234	0.00352424	0.00206305	TNF/CCR7	2
BP	GO:0002887	negative regulation of myeloid leukocyte mediated immunity	2/38	12/18800	0.000259234	0.00352424	0.00206305	CX3CR1/CCR2	2
BP	GO:0031650	regulation of heat generation	2/38	12/18800	0.000259234	0.00352424	0.00206305	IL1B/TNF	2
BP	GO:0031663	lipopolysaccharide-mediated signaling pathway	3/38	62/18800	0.000265369	0.0035465	0.00207608	CCL3/IL1B/TNF	3
BP	GO:0032757	positive regulation of interleukin-8 production	3/38	62/18800	0.000265369	0.0035465	0.00207608	IL1B/TNF/CD2	3
BP	GO:0010573	vascular endothelial growth factor production	3/38	63/18800	0.00027825	0.00362645	0.00212288	IL1B/TNF/CCR2	3
BP	GO:0032623	interleukin-2 production	3/38	63/18800	0.00027825	0.00362645	0.00212288	IL1B/CD83/CCR2	3
BP	GO:0032663	regulation of interleukin-2 production	3/38	63/18800	0.00027825	0.00362645	0.00212288	IL1B/CD83/CCR2	3
BP	GO:0006874	cellular calcium ion homeostasis	6/38	456/18800	0.000281525	0.00363551	0.00212819	CCL3/KCNA5/CCR7/CX3CR1/CCR2/CCR5	6
BP	GO:0042063	gliogenesis	5/38	291/18800	0.000283556	0.00363551	0.00212819	CCL3/IL1B/TNF/CX3CR1/CCR2	5
BP	GO:0048247	lymphocyte chemotaxis	3/38	64/18800	0.000291528	0.00367791	0.00215301	CCL3/CCL18/CCR2	3
BP	GO:0080164	regulation of nitric oxide metabolic process	3/38	64/18800	0.000291528	0.00367791	0.00215301	IL1B/TNF/CX3CR1	3
BP	GO:0002524	hypersensitivity	2/38	13/18800	0.000305976	0.00377858	0.00221194	CCR7/FCGR3A	2
BP	GO:0042362	fat-soluble vitamin biosynthetic process	2/38	13/18800	0.000305976	0.00377858	0.00221194	TNF/PLTP	2
BP	GO:0046651	lymphocyte proliferation	5/38	296/18800	0.000306695	0.00377858	0.00221194	IL1B/GPNMB/IL7R/CCR2/FCGR3A	5
BP	GO:0038034	signal transduction in absence of ligand	3/38	66/18800	0.000319297	0.00387332	0.0022674	IL1B/TNF/BCL2A1	3
BP	GO:0097192	extrinsic apoptotic signaling pathway in absence of ligand	3/38	66/18800	0.000319297	0.00387332	0.0022674	IL1B/TNF/BCL2A1	3
BP	GO:0055074	calcium ion homeostasis	6/38	468/18800	0.00032353	0.00389471	0.00227992	CCL3/KCNA5/CCR7/CX3CR1/CCR2/CCR5	6
BP	GO:0032943	mononuclear cell proliferation	5/38	300/18800	0.000326218	0.00389732	0.00228144	IL1B/GPNMB/IL7R/CCR2/FCGR3A	5
BP	GO:0002704	negative regulation of leukocyte mediated immunity	3/38	67/18800	0.000333799	0.0039579	0.00231691	CX3CR1/IL7R/CCR2	3
BP	GO:0051048	negative regulation of secretion	4/38	167/18800	0.000350296	0.00412251	0.00241327	IL1B/TNF/OSM/CCR2	4
BP	GO:0006909	phagocytosis	5/38	310/18800	0.000379159	0.00442913	0.00259276	IL1B/TNF/MARCO/ARHGAP25/CCR2	5
BP	GO:0002822	regulation of adaptive immune response based on somatic recombination of immune receptors built from immunoglobulin superfamily domains	4/38	173/18800	0.000400443	0.00460947	0.00269833	IL1B/TNF/IL7R/CCR2	4
BP	GO:0007259	receptor signaling pathway via JAK-STAT	4/38	173/18800	0.000400443	0.00460947	0.00269833	TNF/OSM/IL7R/CCR2	4
BP	GO:0034116	positive regulation of heterotypic cell-cell adhesion	2/38	15/18800	0.000410842	0.00469491	0.00274835	IL1B/TNF	2
BP	GO:0002706	regulation of lymphocyte mediated immunity	4/38	175/18800	0.000418243	0.0047451	0.00277773	IL1B/TNF/IL7R/CCR2	4
BP	GO:0045123	cellular extravasation	3/38	73/18800	0.000429772	0.00482567	0.00282489	TNF/CX3CR1/CCR2	3
BP	GO:0072503	cellular divalent inorganic cation homeostasis	6/38	494/18800	0.000431465	0.00482567	0.00282489	CCL3/KCNA5/CCR7/CX3CR1/CCR2/CCR5	6
BP	GO:0002437	inflammatory response to antigenic stimulus	3/38	75/18800	0.000465297	0.00508183	0.00297484	TNF/CCR7/FCGR3A	3
BP	GO:0006809	nitric oxide biosynthetic process	3/38	75/18800	0.000465297	0.00508183	0.00297484	IL1B/TNF/CX3CR1	3
BP	GO:0031649	heat generation	2/38	16/18800	0.000468935	0.00508183	0.00297484	IL1B/TNF	2
BP	GO:0051044	positive regulation of membrane protein ectodomain proteolysis	2/38	16/18800	0.000468935	0.00508183	0.00297484	IL1B/TNF	2
BP	GO:0007204	positive regulation of cytosolic calcium ion concentration	5/38	325/18800	0.00047048	0.00508183	0.00297484	CCL3/CCR7/CX3CR1/CCR2/CCR5	5
BP	GO:0070661	leukocyte proliferation	5/38	330/18800	0.000504334	0.00538535	0.00315252	IL1B/GPNMB/IL7R/CCR2/FCGR3A	5
BP	GO:0097696	receptor signaling pathway via STAT	4/38	184/18800	0.00050541	0.00538535	0.00315252	TNF/OSM/IL7R/CCR2	4
BP	GO:0051235	maintenance of location	5/38	331/18800	0.00051132	0.00541175	0.00316798	CCL3/IL1B/TNF/CCR7/CCR5	5
BP	GO:0033077	T cell differentiation in thymus	3/38	78/18800	0.000522035	0.00547087	0.00320259	IL1B/CCR7/IL7R	3
BP	GO:0060252	positive regulation of glial cell proliferation	2/38	17/18800	0.000530782	0.00547087	0.00320259	IL1B/TNF	2
BP	GO:1901550	regulation of endothelial cell development	2/38	17/18800	0.000530782	0.00547087	0.00320259	IL1B/TNF	2
BP	GO:1903140	regulation of establishment of endothelial barrier	2/38	17/18800	0.000530782	0.00547087	0.00320259	IL1B/TNF	2
BP	GO:0002819	regulation of adaptive immune response	4/38	188/18800	0.000548027	0.00561194	0.00328516	IL1B/TNF/IL7R/CCR2	4
BP	GO:0046209	nitric oxide metabolic process	3/38	81/18800	0.000583028	0.00593184	0.00347243	IL1B/TNF/CX3CR1	3
BP	GO:0002827	positive regulation of T-helper 1 type immune response	2/38	18/18800	0.000596369	0.00599028	0.00350664	IL1B/CCR2	2
BP	GO:0030730	sequestering of triglyceride	2/38	18/18800	0.000596369	0.00599028	0.00350664	IL1B/TNF	2
BP	GO:2001057	reactive nitrogen species metabolic process	3/38	82/18800	0.000604327	0.00603179	0.00353094	IL1B/TNF/CX3CR1	3
BP	GO:2000106	regulation of leukocyte apoptotic process	3/38	85/18800	0.000671191	0.00665703	0.00389695	CCR7/IL7R/CCR5	3
BP	GO:0009612	response to mechanical stimulus	4/38	201/18800	0.000704231	0.00694108	0.00406323	IL1B/TNF/ACTA1/KCNA5	4
BP	GO:0009110	vitamin biosynthetic process	2/38	20/18800	0.000738703	0.00714077	0.00418013	TNF/PLTP	2
BP	GO:0090026	positive regulation of monocyte chemotaxis	2/38	20/18800	0.000738703	0.00714077	0.00418013	CX3CR1/CCR2	2
BP	GO:0140131	positive regulation of lymphocyte chemotaxis	2/38	20/18800	0.000738703	0.00714077	0.00418013	CCL3/CCR2	2
BP	GO:0002709	regulation of T cell mediated immunity	3/38	88/18800	0.000742604	0.00714077	0.00418013	IL1B/IL7R/CCR2	3
BP	GO:0007252	I-kappaB phosphorylation	2/38	21/18800	0.000815421	0.00779344	0.00456219	TNF/CX3CR1	2
BP	GO:0002275	myeloid cell activation involved in immune response	3/38	93/18800	0.000872064	0.00828461	0.00484972	CCL3/CX3CR1/CCR2	3
BP	GO:0010829	negative regulation of glucose transmembrane transport	2/38	22/18800	0.00089582	0.00845933	0.004952	IL1B/TNF	2
BP	GO:0046330	positive regulation of JNK cascade	3/38	96/18800	0.000956196	0.00897572	0.00525429	IL1B/TNF/CCR7	3
BP	GO:0002718	regulation of cytokine production involved in immune response	3/38	98/18800	0.00101505	0.00947176	0.00554466	IL1B/TNF/CCR2	3
BP	GO:0019233	sensory perception of pain	3/38	99/18800	0.00104531	0.00964249	0.0056446	CCL3/TNF/CCR2	3
BP	GO:0001779	natural killer cell differentiation	2/38	24/18800	0.00106761	0.00964249	0.0056446	NFIL3/ZNF683	2
BP	GO:0048143	astrocyte activation	2/38	24/18800	0.00106761	0.00964249	0.0056446	IL1B/TNF	2
BP	GO:0051043	regulation of membrane protein ectodomain proteolysis	2/38	24/18800	0.00106761	0.00964249	0.0056446	IL1B/TNF	2
BP	GO:1904996	positive regulation of leukocyte adhesion to vascular endothelial cell	2/38	24/18800	0.00106761	0.00964249	0.0056446	TNF/CCR2	2
BP	GO:0050920	regulation of chemotaxis	4/38	225/18800	0.00107158	0.00964249	0.0056446	CCL3/CCR7/CX3CR1/CCR2	4
BP	GO:0002367	cytokine production involved in immune response	3/38	100/18800	0.00107614	0.00964249	0.0056446	IL1B/TNF/CCR2	3
BP	GO:0032677	regulation of interleukin-8 production	3/38	102/18800	0.00113952	0.00999117	0.00584872	IL1B/TNF/CD2	3
BP	GO:0001911	negative regulation of leukocyte mediated cytotoxicity	2/38	25/18800	0.00115896	0.00999117	0.00584872	CX3CR1/IL7R	2
BP	GO:0002438	acute inflammatory response to antigenic stimulus	2/38	25/18800	0.00115896	0.00999117	0.00584872	CCR7/FCGR3A	2
BP	GO:0034114	regulation of heterotypic cell-cell adhesion	2/38	25/18800	0.00115896	0.00999117	0.00584872	IL1B/TNF	2
BP	GO:0060343	trabecula formation	2/38	25/18800	0.00115896	0.00999117	0.00584872	ADAMTS1/SLC40A1	2
BP	GO:1905523	positive regulation of macrophage migration	2/38	25/18800	0.00115896	0.00999117	0.00584872	CCL3/CX3CR1	2
BP	GO:0050670	regulation of lymphocyte proliferation	4/38	230/18800	0.00116233	0.00999117	0.00584872	IL1B/GPNMB/CCR2/FCGR3A	4
BP	GO:0032637	interleukin-8 production	3/38	103/18800	0.00117208	0.00999117	0.00584872	IL1B/TNF/CD2	3
BP	GO:0032760	positive regulation of tumor necrosis factor production	3/38	103/18800	0.00117208	0.00999117	0.00584872	CCL3/CCR2/CD2	3
BP	GO:0046883	regulation of hormone secretion	4/38	231/18800	0.00118111	0.010014	0.00586209	IL1B/TNF/OSM/KCNA5	4
BP	GO:0032944	regulation of mononuclear cell proliferation	4/38	233/18800	0.0012193	0.0102826	0.00601929	IL1B/GPNMB/CCR2/FCGR3A	4
BP	GO:0046634	regulation of alpha-beta T cell activation	3/38	105/18800	0.00123894	0.0103926	0.00608371	CD83/ZNF683/CCR2	3
BP	GO:0050995	negative regulation of lipid catabolic process	2/38	26/18800	0.00125395	0.0104077	0.00609258	IL1B/TNF	2
BP	GO:1901623	regulation of lymphocyte chemotaxis	2/38	26/18800	0.00125395	0.0104077	0.00609258	CCL3/CCR2	2
BP	GO:0042116	macrophage activation	3/38	106/18800	0.00127325	0.0105127	0.006154	CCL3/TNF/CX3CR1	3
BP	GO:1903557	positive regulation of tumor necrosis factor superfamily cytokine production	3/38	107/18800	0.00130816	0.0107447	0.0062898	CCL3/CCR2/CD2	3
BP	GO:0071887	leukocyte apoptotic process	3/38	109/18800	0.00137978	0.0112742	0.00659977	CCR7/IL7R/CCR5	3
BP	GO:0002824	positive regulation of adaptive immune response based on somatic recombination of immune receptors built from immunoglobulin superfamily domains	3/38	110/18800	0.0014165	0.0115145	0.00674046	IL1B/TNF/CCR2	3
BP	GO:0071347	cellular response to interleukin-1	3/38	111/18800	0.00145382	0.0115281	0.00674844	CCL3/CCL18/IL1B	3
BP	GO:0010818	T cell chemotaxis	2/38	28/18800	0.00145472	0.0115281	0.00674844	CCL3/CCR2	2
BP	GO:0031342	negative regulation of cell killing	2/38	28/18800	0.00145472	0.0115281	0.00674844	CX3CR1/IL7R	2
BP	GO:0070723	response to cholesterol	2/38	28/18800	0.00145472	0.0115281	0.00674844	CCL3/CCR5	2
BP	GO:0090025	regulation of monocyte chemotaxis	2/38	28/18800	0.00145472	0.0115281	0.00674844	CX3CR1/CCR2	2
BP	GO:0002456	T cell mediated immunity	3/38	112/18800	0.00149176	0.0117625	0.00688565	IL1B/IL7R/CCR2	3
BP	GO:0090068	positive regulation of cell cycle process	4/38	247/18800	0.0015113	0.0118573	0.00694114	IL1B/TNF/ADAMTS1/KCNA5	4
BP	GO:0002825	regulation of T-helper 1 type immune response	2/38	29/18800	0.00156049	0.0121827	0.00713159	IL1B/CCR2	2
BP	GO:0002821	positive regulation of adaptive immune response	3/38	115/18800	0.0016093	0.0125018	0.00731841	IL1B/TNF/CCR2	3
BP	GO:0060251	regulation of glial cell proliferation	2/38	30/18800	0.00166983	0.0128792	0.00753932	IL1B/TNF	2
BP	GO:0070663	regulation of leukocyte proliferation	4/38	254/18800	0.00167421	0.0128792	0.00753932	IL1B/GPNMB/CCR2/FCGR3A	4
BP	GO:0071346	cellular response to interferon-gamma	3/38	118/18800	0.00173249	0.0132628	0.00776391	CCL3/CCL18/TNF	3
BP	GO:0051209	release of sequestered calcium ion into cytosol	3/38	121/18800	0.00186144	0.0141811	0.00830148	CCL3/CCR7/CCR5	3
BP	GO:0032770	positive regulation of monooxygenase activity	2/38	32/18800	0.00189915	0.0143111	0.00837753	IL1B/TNF	2
BP	GO:1901889	negative regulation of cell junction assembly	2/38	32/18800	0.00189915	0.0143111	0.00837753	IL1B/TNF	2
BP	GO:0051283	negative regulation of sequestering of calcium ion	3/38	122/18800	0.00190572	0.0143111	0.00837753	CCL3/CCR7/CCR5	3
BP	GO:0051282	regulation of sequestering of calcium ion	3/38	124/18800	0.00199624	0.0148791	0.00871004	CCL3/CCR7/CCR5	3
BP	GO:0036314	response to sterol	2/38	33/18800	0.0020191	0.0148791	0.00871004	CCL3/CCR5	2
BP	GO:1901099	negative regulation of signal transduction in absence of ligand	2/38	33/18800	0.0020191	0.0148791	0.00871004	IL1B/TNF	2
BP	GO:2001240	negative regulation of extrinsic apoptotic signaling pathway in absence of ligand	2/38	33/18800	0.0020191	0.0148791	0.00871004	IL1B/TNF	2
BP	GO:0050850	positive regulation of calcium-mediated signaling	2/38	34/18800	0.00214257	0.0156874	0.00918323	CCL3/TNF	2
BP	GO:0043547	positive regulation of GTPase activity	4/38	272/18800	0.00214869	0.0156874	0.00918323	CCL3/CCL18/CCR7/ARHGAP25	4
BP	GO:0051208	sequestering of calcium ion	3/38	128/18800	0.00218524	0.0158808	0.00929642	CCL3/CCR7/CCR5	3
BP	GO:0014808	release of sequestered calcium ion into cytosol by sarcoplasmic reticulum	2/38	35/18800	0.00226953	0.0164176	0.0096107	CCL3/CCR5	2
BP	GO:0001909	leukocyte mediated cytotoxicity	3/38	131/18800	0.00233406	0.0168073	0.00983882	CX3CR1/IL7R/FCGR3A	3
BP	GO:0032874	positive regulation of stress-activated MAPK cascade	3/38	132/18800	0.00238502	0.0170963	0.010008	IL1B/TNF/CCR7	3
BP	GO:1903514	release of sequestered calcium ion into cytosol by endoplasmic reticulum	2/38	36/18800	0.00239997	0.0171256	0.0100251	CCL3/CCR5	2
BP	GO:0046879	hormone secretion	4/38	281/18800	0.0024177	0.0171744	0.0100537	IL1B/TNF/OSM/KCNA5	4
BP	GO:0003158	endothelium development	3/38	133/18800	0.00243668	0.0172316	0.0100872	IL1B/TNF/SLC40A1	3
BP	GO:0070304	positive regulation of stress-activated protein kinase signaling cascade	3/38	134/18800	0.00248902	0.0175232	0.0102579	IL1B/TNF/CCR7	3
BP	GO:2000403	positive regulation of lymphocyte migration	2/38	37/18800	0.00253389	0.0177546	0.0103933	CCL3/CCR2	2
BP	GO:0002366	leukocyte activation involved in immune response	4/38	285/18800	0.00254441	0.0177546	0.0103933	CCL3/ZNF683/CX3CR1/CCR2	4
BP	GO:0042886	amide transport	4/38	287/18800	0.00260945	0.0180794	0.0105835	IL1B/TNF/KCNA5/PLTP	4
BP	GO:0007346	regulation of mitotic cell cycle	5/38	478/18800	0.00261389	0.0180794	0.0105835	IL1B/TNF/ADAMTS1/KCNA5/GPNMB	5
BP	GO:0007249	I-kappaB kinase/NF-kappaB signaling	4/38	288/18800	0.00264239	0.0181093	0.010601	IL1B/TNF/CCR7/CX3CR1	4
BP	GO:0002369	T cell cytokine production	2/38	38/18800	0.00267126	0.0181093	0.010601	IL1B/CCR2	2
BP	GO:0002724	regulation of T cell cytokine production	2/38	38/18800	0.00267126	0.0181093	0.010601	IL1B/CCR2	2
BP	GO:0032814	regulation of natural killer cell activation	2/38	38/18800	0.00267126	0.0181093	0.010601	ZNF683/FCGR3A	2
BP	GO:0002263	cell activation involved in immune response	4/38	289/18800	0.00267562	0.0181093	0.010601	CCL3/ZNF683/CX3CR1/CCR2	4
BP	GO:0009914	hormone transport	4/38	290/18800	0.00270914	0.0181836	0.0106445	IL1B/TNF/OSM/KCNA5	4
BP	GO:0002764	immune response-regulating signaling pathway	5/38	482/18800	0.00270967	0.0181836	0.0106445	TNF/CCR7/HLA-DQB1/FCGR3A/LILRA4	5
BP	GO:0097242	amyloid-beta clearance	2/38	39/18800	0.00281207	0.0186707	0.0109296	TNF/MARCO	2
BP	GO:1904994	regulation of leukocyte adhesion to vascular endothelial cell	2/38	39/18800	0.00281207	0.0186707	0.0109296	TNF/CCR2	2
BP	GO:0034341	response to interferon-gamma	3/38	140/18800	0.00281777	0.0186707	0.0109296	CCL3/CCL18/TNF	3
BP	GO:0046328	regulation of JNK cascade	3/38	141/18800	0.00287503	0.018813	0.0110129	IL1B/TNF/CCR7	3
BP	GO:0050671	positive regulation of lymphocyte proliferation	3/38	141/18800	0.00287503	0.018813	0.0110129	IL1B/CCR2/FCGR3A	3
BP	GO:0070555	response to interleukin-1	3/38	141/18800	0.00287503	0.018813	0.0110129	CCL3/CCL18/IL1B	3
BP	GO:0032946	positive regulation of mononuclear cell proliferation	3/38	143/18800	0.00299171	0.0194153	0.0113655	IL1B/CCR2/FCGR3A	3
BP	GO:1903531	negative regulation of secretion by cell	3/38	143/18800	0.00299171	0.0194153	0.0113655	IL1B/OSM/CCR2	3
BP	GO:0010817	regulation of hormone levels	5/38	496/18800	0.00306512	0.0198102	0.0115967	IL1B/TNF/OSM/KCNA5/DHRS9	5
BP	GO:0045429	positive regulation of nitric oxide biosynthetic process	2/38	41/18800	0.00310397	0.0198982	0.0116482	IL1B/TNF	2
BP	GO:1905521	regulation of macrophage migration	2/38	41/18800	0.00310397	0.0198982	0.0116482	CCL3/CX3CR1	2
BP	GO:0050796	regulation of insulin secretion	3/38	147/18800	0.00323374	0.0206152	0.0120679	IL1B/TNF/KCNA5	3
BP	GO:0050999	regulation of nitric-oxide synthase activity	2/38	42/18800	0.00325503	0.0206152	0.0120679	IL1B/TNF	2
BP	GO:0070296	sarcoplasmic reticulum calcium ion transport	2/38	42/18800	0.00325503	0.0206152	0.0120679	CCL3/CCR5	2
BP	GO:0030198	extracellular matrix organization	4/38	307/18800	0.00332405	0.0209681	0.0122745	TNF/MMP1/ADAMTS1/VIT	4
BP	GO:0016525	negative regulation of angiogenesis	3/38	149/18800	0.00335914	0.0210451	0.0123195	TNF/ADAMTS1/CCR2	3
BP	GO:0043062	extracellular structure organization	4/38	308/18800	0.00336294	0.0210451	0.0123195	TNF/MMP1/ADAMTS1/VIT	4
BP	GO:0006775	fat-soluble vitamin metabolic process	2/38	43/18800	0.00340947	0.0210853	0.0123431	TNF/PLTP	2
BP	GO:0014002	astrocyte development	2/38	43/18800	0.00340947	0.0210853	0.0123431	IL1B/TNF	2
BP	GO:1904407	positive regulation of nitric oxide metabolic process	2/38	43/18800	0.00340947	0.0210853	0.0123431	IL1B/TNF	2
BP	GO:0045229	external encapsulating structure organization	4/38	310/18800	0.00344166	0.0212012	0.0124109	TNF/MMP1/ADAMTS1/VIT	4
BP	GO:2000181	negative regulation of blood vessel morphogenesis	3/38	151/18800	0.00348749	0.0213092	0.0124741	TNF/ADAMTS1/CCR2	3
BP	GO:0002440	production of molecular mediator of immune response	4/38	312/18800	0.00352163	0.0213092	0.0124741	IL1B/TNF/HLA-DQB1/CCR2	4
BP	GO:1901343	negative regulation of vasculature development	3/38	152/18800	0.00355278	0.0213092	0.0124741	TNF/ADAMTS1/CCR2	3
BP	GO:1901214	regulation of neuron death	4/38	313/18800	0.00356209	0.0213092	0.0124741	CCL3/TNF/GPNMB/CX3CR1	4
BP	GO:0006509	membrane protein ectodomain proteolysis	2/38	44/18800	0.00356729	0.0213092	0.0124741	IL1B/TNF	2
BP	GO:0014009	glial cell proliferation	2/38	44/18800	0.00356729	0.0213092	0.0124741	IL1B/TNF	2
BP	GO:0045840	positive regulation of mitotic nuclear division	2/38	44/18800	0.00356729	0.0213092	0.0124741	IL1B/TNF	2
BP	GO:2001239	regulation of extrinsic apoptotic signaling pathway in absence of ligand	2/38	44/18800	0.00356729	0.0213092	0.0124741	IL1B/TNF	2
BP	GO:0045834	positive regulation of lipid metabolic process	3/38	153/18800	0.00361881	0.0215354	0.0126066	IL1B/TNF/CCR7	3
BP	GO:0051092	positive regulation of NF-kappaB transcription factor activity	3/38	154/18800	0.0036856	0.0217685	0.012743	IL1B/TNF/CX3CR1	3
BP	GO:0097553	calcium ion transmembrane import into cytosol	3/38	154/18800	0.0036856	0.0217685	0.012743	CCL3/CCR7/CCR5	3
BP	GO:0002861	regulation of inflammatory response to antigenic stimulus	2/38	45/18800	0.00372847	0.021777	0.012748	TNF/CCR7	2
BP	GO:0042088	T-helper 1 type immune response	2/38	45/18800	0.00372847	0.021777	0.012748	IL1B/CCR2	2
BP	GO:0046427	positive regulation of receptor signaling pathway via JAK-STAT	2/38	45/18800	0.00372847	0.021777	0.012748	TNF/IL7R	2
BP	GO:1902107	positive regulation of leukocyte differentiation	3/38	157/18800	0.00389047	0.022406	0.0131162	CD83/TNF/IL7R	3
BP	GO:1903708	positive regulation of hemopoiesis	3/38	157/18800	0.00389047	0.022406	0.0131162	CD83/TNF/IL7R	3
BP	GO:0061383	trabecula morphogenesis	2/38	46/18800	0.003893	0.022406	0.0131162	ADAMTS1/SLC40A1	2
BP	GO:1904707	positive regulation of vascular associated smooth muscle cell proliferation	2/38	46/18800	0.003893	0.022406	0.0131162	TNF/ADAMTS1	2
BP	GO:0046631	alpha-beta T cell activation	3/38	158/18800	0.00396028	0.0226281	0.0132462	CD83/ZNF683/CCR2	3
BP	GO:0070665	positive regulation of leukocyte proliferation	3/38	158/18800	0.00396028	0.0226281	0.0132462	IL1B/CCR2/FCGR3A	3
BP	GO:0045601	regulation of endothelial cell differentiation	2/38	47/18800	0.00406085	0.0230359	0.0134849	IL1B/TNF	2
BP	GO:0046717	acid secretion	2/38	47/18800	0.00406085	0.0230359	0.0134849	SGK1/TNF	2
BP	GO:2000045	regulation of G1/S transition of mitotic cell cycle	3/38	160/18800	0.00410218	0.0231869	0.0135733	ADAMTS1/KCNA5/GPNMB	3
BP	GO:0050806	positive regulation of synaptic transmission	3/38	161/18800	0.00417429	0.0235102	0.0137626	TNF/CX3CR1/CCR2	3
BP	GO:0002768	immune response-regulating cell surface receptor signaling pathway	4/38	328/18800	0.0042076	0.0235827	0.0138051	CCR7/HLA-DQB1/FCGR3A/LILRA4	4
BP	GO:0006953	acute-phase response	2/38	48/18800	0.00423203	0.0235827	0.0138051	IL1B/TNF	2
BP	GO:0061028	establishment of endothelial barrier	2/38	48/18800	0.00423203	0.0235827	0.0138051	IL1B/TNF	2
BP	GO:0045787	positive regulation of cell cycle	4/38	329/18800	0.00425327	0.0236176	0.0138255	IL1B/TNF/ADAMTS1/KCNA5	4
BP	GO:0070839	metal ion export	2/38	49/18800	0.00440652	0.0242975	0.0142235	KCNA5/SLC40A1	2
BP	GO:1904894	positive regulation of receptor signaling pathway via STAT	2/38	49/18800	0.00440652	0.0242975	0.0142235	TNF/IL7R	2
BP	GO:0002700	regulation of production of molecular mediator of immune response	3/38	167/18800	0.00462315	0.0254032	0.0148707	IL1B/TNF/CCR2	3
BP	GO:0043277	apoptotic cell clearance	2/38	51/18800	0.00476535	0.0260936	0.0152749	MARCO/CCR2	2
BP	GO:0060402	calcium ion transport into cytosol	3/38	171/18800	0.00493805	0.0268235	0.0157022	CCL3/CCR7/CCR5	3
BP	GO:0038093	Fc receptor signaling pathway	2/38	52/18800	0.00494968	0.0268235	0.0157022	FCGR3A/LILRA4	2
BP	GO:0043525	positive regulation of neuron apoptotic process	2/38	52/18800	0.00494968	0.0268235	0.0157022	CCL3/TNF	2
BP	GO:1900087	positive regulation of G1/S transition of mitotic cell cycle	2/38	53/18800	0.00513726	0.0277447	0.0162414	ADAMTS1/KCNA5	2
BP	GO:0042129	regulation of T cell proliferation	3/38	174/18800	0.00518255	0.0278938	0.0163287	IL1B/GPNMB/CCR2	3
BP	GO:0007254	JNK cascade	3/38	175/18800	0.00526565	0.0282447	0.0165341	IL1B/TNF/CCR7	3
BP	GO:0001659	temperature homeostasis	3/38	177/18800	0.00543426	0.0289513	0.0169478	IL1B/TNF/CCR2	3
BP	GO:0090276	regulation of peptide hormone secretion	3/38	177/18800	0.00543426	0.0289513	0.0169478	IL1B/TNF/KCNA5	3
BP	GO:0070997	neuron death	4/38	353/18800	0.00545246	0.0289513	0.0169478	CCL3/TNF/GPNMB/CX3CR1	4
BP	GO:0030073	insulin secretion	3/38	179/18800	0.00560609	0.0296671	0.0173668	IL1B/TNF/KCNA5	3
BP	GO:0002791	regulation of peptide secretion	3/38	180/18800	0.00569323	0.0300275	0.0175777	IL1B/TNF/KCNA5	3
BP	GO:0032768	regulation of monooxygenase activity	2/38	57/18800	0.00591984	0.0311186	0.0182165	IL1B/TNF	2
BP	GO:0090087	regulation of peptide transport	3/38	183/18800	0.00595952	0.0312231	0.0182777	IL1B/TNF/KCNA5	3
BP	GO:0043087	regulation of GTPase activity	4/38	364/18800	0.00607097	0.0317017	0.0185578	CCL3/CCL18/CCR7/ARHGAP25	4
BP	GO:0033619	membrane protein proteolysis	2/38	58/18800	0.00612348	0.0318571	0.0186488	IL1B/TNF	2
BP	GO:0001906	cell killing	3/38	185/18800	0.00614114	0.0318571	0.0186488	CX3CR1/IL7R/FCGR3A	3
BP	GO:0002886	regulation of myeloid leukocyte mediated immunity	2/38	59/18800	0.00633031	0.032412	0.0189736	CX3CR1/CCR2	2
BP	GO:0010574	regulation of vascular endothelial growth factor production	2/38	59/18800	0.00633031	0.032412	0.0189736	IL1B/CCR2	2
BP	GO:0051353	positive regulation of oxidoreductase activity	2/38	59/18800	0.00633031	0.032412	0.0189736	IL1B/TNF	2
BP	GO:0051785	positive regulation of nuclear division	2/38	59/18800	0.00633031	0.032412	0.0189736	IL1B/TNF	2
BP	GO:0043123	positive regulation of I-kappaB kinase/NF-kappaB signaling	3/38	188/18800	0.00641975	0.0326579	0.0191176	IL1B/TNF/CCR7	3
BP	GO:1902806	regulation of cell cycle G1/S phase transition	3/38	188/18800	0.00641975	0.0326579	0.0191176	ADAMTS1/KCNA5/GPNMB	3
BP	GO:0046888	negative regulation of hormone secretion	2/38	60/18800	0.00654029	0.0331641	0.0194139	IL1B/OSM	2
BP	GO:0060401	cytosolic calcium ion transport	3/38	190/18800	0.00660963	0.0334083	0.0195568	CCL3/CCR7/CCR5	3
BP	GO:0050994	regulation of lipid catabolic process	2/38	61/18800	0.00675342	0.034026	0.0199184	IL1B/TNF	2
BP	GO:0002695	negative regulation of leukocyte activation	3/38	193/18800	0.00690072	0.0346574	0.0202881	GPNMB/TNFAIP8L2/CCR2	3
BP	GO:0032731	positive regulation of interleukin-1 beta production	2/38	62/18800	0.00696969	0.0348927	0.0204258	CCL3/TNF	2
BP	GO:0031334	positive regulation of protein-containing complex assembly	3/38	194/18800	0.00699942	0.0349306	0.020448	TNF/MMP1/CCR7	3
BP	GO:2000401	regulation of lymphocyte migration	2/38	63/18800	0.00718908	0.035764	0.0209358	CCL3/CCR2	2
BP	GO:0032872	regulation of stress-activated MAPK cascade	3/38	198/18800	0.00740265	0.0362983	0.0212486	IL1B/TNF/CCR7	3
BP	GO:0001885	endothelial cell development	2/38	64/18800	0.00741158	0.0362983	0.0212486	IL1B/TNF	2
BP	GO:0014015	positive regulation of gliogenesis	2/38	64/18800	0.00741158	0.0362983	0.0212486	IL1B/TNF	2
BP	GO:0045670	regulation of osteoclast differentiation	2/38	64/18800	0.00741158	0.0362983	0.0212486	CCL3/TNF	2
BP	GO:0050918	positive chemotaxis	2/38	64/18800	0.00741158	0.0362983	0.0212486	CCL3/GPNMB	2
BP	GO:0070302	regulation of stress-activated protein kinase signaling cascade	3/38	201/18800	0.00771397	0.0376623	0.0220471	IL1B/TNF/CCR7	3
BP	GO:1902808	positive regulation of cell cycle G1/S phase transition	2/38	66/18800	0.00786587	0.0382854	0.0224118	ADAMTS1/KCNA5	2
BP	GO:0042098	T cell proliferation	3/38	204/18800	0.00803296	0.0386968	0.0226527	IL1B/GPNMB/CCR2	3
BP	GO:0042531	positive regulation of tyrosine phosphorylation of STAT protein	2/38	67/18800	0.00809762	0.0386968	0.0226527	TNF/OSM	2
BP	GO:0046637	regulation of alpha-beta T cell differentiation	2/38	67/18800	0.00809762	0.0386968	0.0226527	CD83/ZNF683	2
BP	GO:0051851	modulation by host of symbiont process	2/38	67/18800	0.00809762	0.0386968	0.0226527	CCL3/CX3CR1	2
BP	GO:0072678	T cell migration	2/38	67/18800	0.00809762	0.0386968	0.0226527	CCL3/CCR2	2
BP	GO:1901224	positive regulation of NIK/NF-kappaB signaling	2/38	67/18800	0.00809762	0.0386968	0.0226527	IL1B/TNF	2
BP	GO:0043523	regulation of neuron apoptotic process	3/38	207/18800	0.00835967	0.0398284	0.0233151	CCL3/TNF/CX3CR1	3
BP	GO:0046635	positive regulation of alpha-beta T cell activation	2/38	69/18800	0.0085703	0.0407089	0.0238305	CD83/CCR2	2
BP	GO:0002573	myeloid leukocyte differentiation	3/38	210/18800	0.00869414	0.0411731	0.0241023	CCL3/TNF/CCR7	3
BP	GO:0032722	positive regulation of chemokine production	2/38	70/18800	0.0088112	0.0413549	0.0242087	IL1B/TNF	2
BP	GO:0032890	regulation of organic acid transport	2/38	70/18800	0.0088112	0.0413549	0.0242087	IL1B/TNF	2
BP	GO:0051966	regulation of synaptic transmission, glutamatergic	2/38	70/18800	0.0088112	0.0413549	0.0242087	TNF/CCR2	2
BP	GO:0050766	positive regulation of phagocytosis	2/38	71/18800	0.00905511	0.0423736	0.024805	IL1B/TNF	2
BP	GO:0016064	immunoglobulin mediated immune response	3/38	216/18800	0.00938652	0.0436653	0.0255612	TNF/HLA-DQB1/FCGR3A	3
BP	GO:0050866	negative regulation of cell activation	3/38	216/18800	0.00938652	0.0436653	0.0255612	GPNMB/TNFAIP8L2/CCR2	3
BP	GO:0032732	positive regulation of interleukin-1 production	2/38	73/18800	0.00955196	0.0443043	0.0259352	CCL3/TNF	2
BP	GO:0019724	B cell mediated immunity	3/38	219/18800	0.0097445	0.044933	0.0263033	TNF/HLA-DQB1/FCGR3A	3
BP	GO:0051651	maintenance of location in cell	3/38	219/18800	0.0097445	0.044933	0.0263033	CCL3/CCR7/CCR5	3
BP	GO:0140115	export across plasma membrane	2/38	74/18800	0.00980487	0.0450795	0.026389	KCNA5/SLC40A1	2
BP	GO:0030072	peptide hormone secretion	3/38	220/18800	0.00986559	0.0452268	0.0264753	IL1B/TNF/KCNA5	3
BP	GO:0097191	extrinsic apoptotic signaling pathway	3/38	221/18800	0.00998756	0.0456533	0.0267249	IL1B/TNF/BCL2A1	3
BP	GO:0050848	regulation of calcium-mediated signaling	2/38	75/18800	0.0100607	0.0458549	0.0268429	CCL3/TNF	2
BP	GO:0050769	positive regulation of neurogenesis	3/38	222/18800	0.0101104	0.0459484	0.0268977	IL1B/TNF/CX3CR1	3
BP	GO:0043299	leukocyte degranulation	2/38	76/18800	0.0103196	0.0467643	0.0273753	CCL3/CCR2	2
BP	GO:0000082	G1/S transition of mitotic cell cycle	3/38	225/18800	0.0104843	0.0472391	0.0276532	ADAMTS1/KCNA5/GPNMB	3
BP	GO:0002790	peptide secretion	3/38	225/18800	0.0104843	0.0472391	0.0276532	IL1B/TNF/KCNA5	3
BP	GO:0032720	negative regulation of tumor necrosis factor production	2/38	77/18800	0.0105814	0.0475408	0.0278298	GPNMB/LILRA4	2
BP	GO:0050804	modulation of chemical synaptic transmission	4/38	429/18800	0.0106966	0.0479219	0.0280529	IL1B/TNF/CX3CR1/CCR2	4
BP	GO:0099177	regulation of trans-synaptic signaling	4/38	430/18800	0.0107815	0.0481657	0.0281957	IL1B/TNF/CX3CR1/CCR2	4
BP	GO:0010827	regulation of glucose transmembrane transport	2/38	78/18800	0.0108461	0.0483172	0.0282843	IL1B/TNF	2
BP	GO:0071356	cellular response to tumor necrosis factor	3/38	229/18800	0.0109951	0.0488432	0.0285923	CCL3/CCL18/TNF	3
BP	GO:0014068	positive regulation of phosphatidylinositol 3-kinase signaling	2/38	79/18800	0.0111137	0.0488699	0.0286079	TNF/OSM	2
BP	GO:0048708	astrocyte differentiation	2/38	79/18800	0.0111137	0.0488699	0.0286079	IL1B/TNF	2
BP	GO:1903556	negative regulation of tumor necrosis factor superfamily cytokine production	2/38	79/18800	0.0111137	0.0488699	0.0286079	GPNMB/LILRA4	2
BP	GO:2001234	negative regulation of apoptotic signaling pathway	3/38	230/18800	0.0111251	0.0488699	0.0286079	IL1B/TNF/CX3CR1	3
BP	GO:0042509	regulation of tyrosine phosphorylation of STAT protein	2/38	83/18800	0.0122133	0.0535009	0.0313188	TNF/OSM	2
BP	GO:0003012	muscle system process	4/38	449/18800	0.0124801	0.0545184	0.0319145	IL1B/TNF/ACTA1/KCNA5	4
BP	GO:0051402	neuron apoptotic process	3/38	241/18800	0.0126137	0.0549497	0.032167	CCL3/TNF/CX3CR1	3
BP	GO:0023061	signal release	4/38	451/18800	0.0126684	0.0550358	0.0322173	IL1B/TNF/OSM/KCNA5	4
BP	GO:0051090	regulation of DNA-binding transcription factor activity	4/38	452/18800	0.0127632	0.0550669	0.0322355	IL1B/SGK1/TNF/CX3CR1	4
BP	GO:0001910	regulation of leukocyte mediated cytotoxicity	2/38	85/18800	0.0127803	0.0550669	0.0322355	CX3CR1/IL7R	2
BP	GO:0046889	positive regulation of lipid biosynthetic process	2/38	85/18800	0.0127803	0.0550669	0.0322355	IL1B/TNF	2
BP	GO:0019915	lipid storage	2/38	86/18800	0.013068	0.0560007	0.0327822	IL1B/TNF	2
BP	GO:1904705	regulation of vascular associated smooth muscle cell proliferation	2/38	86/18800	0.013068	0.0560007	0.0327822	TNF/ADAMTS1	2
BP	GO:0051403	stress-activated MAPK cascade	3/38	245/18800	0.0131821	0.0563364	0.0329787	IL1B/TNF/CCR7	3
BP	GO:0007260	tyrosine phosphorylation of STAT protein	2/38	87/18800	0.0133586	0.0566304	0.0331508	TNF/OSM	2
BP	GO:1901216	positive regulation of neuron death	2/38	87/18800	0.0133586	0.0566304	0.0331508	CCL3/TNF	2
BP	GO:1990874	vascular associated smooth muscle cell proliferation	2/38	87/18800	0.0133586	0.0566304	0.0331508	TNF/ADAMTS1	2
BP	GO:0002699	positive regulation of immune effector process	3/38	248/18800	0.0136179	0.0575748	0.0337036	IL1B/TNF/CCR2	3
BP	GO:0015833	peptide transport	3/38	249/18800	0.013765	0.0578863	0.033886	IL1B/TNF/KCNA5	3
BP	GO:0034612	response to tumor necrosis factor	3/38	249/18800	0.013765	0.0578863	0.033886	CCL3/CCL18/TNF	3
BP	GO:0051051	negative regulation of transport	4/38	464/18800	0.0139366	0.0580378	0.0339746	IL1B/TNF/OSM/CCR2	4
BP	GO:0001776	leukocyte homeostasis	2/38	89/18800	0.0139482	0.0580378	0.0339746	CCR2/SLC40A1	2
BP	GO:0044070	regulation of anion transport	2/38	89/18800	0.0139482	0.0580378	0.0339746	IL1B/TNF	2
BP	GO:0051781	positive regulation of cell division	2/38	89/18800	0.0139482	0.0580378	0.0339746	IL1B/OSM	2
BP	GO:0031098	stress-activated protein kinase signaling cascade	3/38	252/18800	0.0142117	0.0588237	0.0344347	IL1B/TNF/CCR7	3
BP	GO:0050708	regulation of protein secretion	3/38	252/18800	0.0142117	0.0588237	0.0344347	IL1B/TNF/KCNA5	3
BP	GO:0043122	regulation of I-kappaB kinase/NF-kappaB signaling	3/38	254/18800	0.0145141	0.0599181	0.0350754	IL1B/TNF/CCR7	3
BP	GO:0044843	cell cycle G1/S phase transition	3/38	255/18800	0.0146667	0.0603898	0.0353515	ADAMTS1/KCNA5/GPNMB	3
BP	GO:0035249	synaptic transmission, glutamatergic	2/38	94/18800	0.0154708	0.06337	0.0370961	TNF/CCR2	2
BP	GO:0045582	positive regulation of T cell differentiation	2/38	94/18800	0.0154708	0.06337	0.0370961	CD83/IL7R	2
BP	GO:0048661	positive regulation of smooth muscle cell proliferation	2/38	95/18800	0.0157835	0.0644835	0.0377479	TNF/ADAMTS1	2
BP	GO:0030316	osteoclast differentiation	2/38	96/18800	0.016099	0.0656025	0.0384029	CCL3/TNF	2
BP	GO:0051091	positive regulation of DNA-binding transcription factor activity	3/38	265/18800	0.0162428	0.0660178	0.0386461	IL1B/TNF/CX3CR1	3
BP	GO:0090066	regulation of anatomical structure size	4/38	487/18800	0.0163742	0.0660457	0.0386624	TNF/KCNA5/CCR7/IL7R	4
BP	GO:0032642	regulation of chemokine production	2/38	97/18800	0.0164172	0.0660457	0.0386624	IL1B/TNF	2
BP	GO:0032755	positive regulation of interleukin-6 production	2/38	97/18800	0.0164172	0.0660457	0.0386624	IL1B/TNF	2
BP	GO:2001237	negative regulation of extrinsic apoptotic signaling pathway	2/38	97/18800	0.0164172	0.0660457	0.0386624	IL1B/TNF	2
BP	GO:0032602	chemokine production	2/38	98/18800	0.0167381	0.0671653	0.0393178	IL1B/TNF	2
BP	GO:0050764	regulation of phagocytosis	2/38	99/18800	0.0170616	0.0681321	0.0398838	IL1B/TNF	2
BP	GO:0051962	positive regulation of nervous system development	3/38	270/18800	0.0170654	0.0681321	0.0398838	IL1B/TNF/CX3CR1	3
BP	GO:0014013	regulation of gliogenesis	2/38	100/18800	0.0173879	0.0688962	0.040331	IL1B/TNF	2
BP	GO:0031341	regulation of cell killing	2/38	100/18800	0.0173879	0.0688962	0.040331	CX3CR1/IL7R	2
BP	GO:1901992	positive regulation of mitotic cell cycle phase transition	2/38	100/18800	0.0173879	0.0688962	0.040331	ADAMTS1/KCNA5	2
BP	GO:0043270	positive regulation of ion transport	3/38	273/18800	0.0175701	0.0694438	0.0406516	CCL3/IL1B/CCR2	3
BP	GO:0008630	intrinsic apoptotic signaling pathway in response to DNA damage	2/38	101/18800	0.0177168	0.0696742	0.0407865	TNF/BCL2A1	2
BP	GO:0051702	biological process involved in interaction with symbiont	2/38	101/18800	0.0177168	0.0696742	0.0407865	CCL3/CX3CR1	2
BP	GO:0042102	positive regulation of T cell proliferation	2/38	103/18800	0.0183825	0.0721125	0.0422138	IL1B/CCR2	2
BP	GO:0050830	defense response to Gram-positive bacterium	2/38	104/18800	0.0187193	0.0732515	0.0428806	TNF/IL7R	2
BP	GO:0002027	regulation of heart rate	2/38	105/18800	0.0190587	0.0739922	0.0433142	TNF/KCNA5	2
BP	GO:0045833	negative regulation of lipid metabolic process	2/38	105/18800	0.0190587	0.0739922	0.0433142	IL1B/TNF	2
BP	GO:0046425	regulation of receptor signaling pathway via JAK-STAT	2/38	105/18800	0.0190587	0.0739922	0.0433142	TNF/IL7R	2
BP	GO:0051341	regulation of oxidoreductase activity	2/38	106/18800	0.0194008	0.0739922	0.0433142	IL1B/TNF	2
BP	GO:0019882	antigen processing and presentation	2/38	107/18800	0.0197454	0.0739922	0.0433142	CCR7/HLA-DQB1	2
BP	GO:0033138	positive regulation of peptidyl-serine phosphorylation	2/38	107/18800	0.0197454	0.0739922	0.0433142	TNF/OSM	2
BP	GO:0045621	positive regulation of lymphocyte differentiation	2/38	107/18800	0.0197454	0.0739922	0.0433142	CD83/IL7R	2
BP	GO:0044403	biological process involved in symbiotic interaction	3/38	286/18800	0.0198535	0.0739922	0.0433142	CCL3/CX3CR1/CCR5	3
BP	GO:0001542	ovulation from ovarian follicle	1/38	10/18800	0.0200347	0.0739922	0.0433142	ADAMTS1	1
BP	GO:0001865	NK T cell differentiation	1/38	10/18800	0.0200347	0.0739922	0.0433142	ZNF683	1
BP	GO:0001915	negative regulation of T cell mediated cytotoxicity	1/38	10/18800	0.0200347	0.0739922	0.0433142	IL7R	1
BP	GO:0002138	retinoic acid biosynthetic process	1/38	10/18800	0.0200347	0.0739922	0.0433142	DHRS9	1
BP	GO:0002676	regulation of chronic inflammatory response	1/38	10/18800	0.0200347	0.0739922	0.0433142	TNF	1
BP	GO:0032819	positive regulation of natural killer cell proliferation	1/38	10/18800	0.0200347	0.0739922	0.0433142	FCGR3A	1
BP	GO:0033079	immature T cell proliferation	1/38	10/18800	0.0200347	0.0739922	0.0433142	IL1B	1
BP	GO:0033089	positive regulation of T cell differentiation in thymus	1/38	10/18800	0.0200347	0.0739922	0.0433142	IL7R	1
BP	GO:0035747	natural killer cell chemotaxis	1/38	10/18800	0.0200347	0.0739922	0.0433142	CCL3	1
BP	GO:0042368	vitamin D biosynthetic process	1/38	10/18800	0.0200347	0.0739922	0.0433142	TNF	1
BP	GO:0071389	cellular response to mineralocorticoid stimulus	1/38	10/18800	0.0200347	0.0739922	0.0433142	SGK1	1
BP	GO:1903980	positive regulation of microglial cell activation	1/38	10/18800	0.0200347	0.0739922	0.0433142	CCL3	1
BP	GO:2000109	regulation of macrophage apoptotic process	1/38	10/18800	0.0200347	0.0739922	0.0433142	CCR5	1
BP	GO:2000288	positive regulation of myoblast proliferation	1/38	10/18800	0.0200347	0.0739922	0.0433142	KCNA5	1
BP	GO:2000347	positive regulation of hepatocyte proliferation	1/38	10/18800	0.0200347	0.0739922	0.0433142	TNF	1
BP	GO:2000510	positive regulation of dendritic cell chemotaxis	1/38	10/18800	0.0200347	0.0739922	0.0433142	CCR7	1
BP	GO:0006766	vitamin metabolic process	2/38	109/18800	0.0204424	0.0753215	0.0440924	TNF/PLTP	2
BP	GO:1901222	regulation of NIK/NF-kappaB signaling	2/38	110/18800	0.0207947	0.0763077	0.0446697	IL1B/TNF	2
BP	GO:0007088	regulation of mitotic nuclear division	2/38	111/18800	0.0211496	0.0763077	0.0446697	IL1B/TNF	2
BP	GO:0014066	regulation of phosphatidylinositol 3-kinase signaling	2/38	111/18800	0.0211496	0.0763077	0.0446697	TNF/OSM	2
BP	GO:0046632	alpha-beta T cell differentiation	2/38	111/18800	0.0211496	0.0763077	0.0446697	CD83/ZNF683	2
BP	GO:1904659	glucose transmembrane transport	2/38	113/18800	0.0218669	0.0763077	0.0446697	IL1B/TNF	2
BP	GO:0010720	positive regulation of cell development	3/38	297/18800	0.0219085	0.0763077	0.0446697	IL1B/TNF/CX3CR1	3
BP	GO:0048511	rhythmic process	3/38	297/18800	0.0219085	0.0763077	0.0446697	TNF/NFIL3/ADAMTS1	3
BP	GO:0002604	regulation of dendritic cell antigen processing and presentation	1/38	11/18800	0.0220165	0.0763077	0.0446697	CCR7	1
BP	GO:0003096	renal sodium ion transport	1/38	11/18800	0.0220165	0.0763077	0.0446697	SGK1	1
BP	GO:0016102	diterpenoid biosynthetic process	1/38	11/18800	0.0220165	0.0763077	0.0446697	DHRS9	1
BP	GO:0031642	negative regulation of myelination	1/38	11/18800	0.0220165	0.0763077	0.0446697	TNF	1
BP	GO:0034163	regulation of toll-like receptor 9 signaling pathway	1/38	11/18800	0.0220165	0.0763077	0.0446697	LILRA4	1
BP	GO:0045060	negative thymic T cell selection	1/38	11/18800	0.0220165	0.0763077	0.0446697	CCR7	1
BP	GO:0060081	membrane hyperpolarization	1/38	11/18800	0.0220165	0.0763077	0.0446697	KCNA5	1
BP	GO:0060453	regulation of gastric acid secretion	1/38	11/18800	0.0220165	0.0763077	0.0446697	SGK1	1
BP	GO:0071492	cellular response to UV-A	1/38	11/18800	0.0220165	0.0763077	0.0446697	MMP1	1
BP	GO:0071803	positive regulation of podosome assembly	1/38	11/18800	0.0220165	0.0763077	0.0446697	TNF	1
BP	GO:0086070	SA node cell to atrial cardiac muscle cell communication	1/38	11/18800	0.0220165	0.0763077	0.0446697	KCNA5	1
BP	GO:0097048	dendritic cell apoptotic process	1/38	11/18800	0.0220165	0.0763077	0.0446697	CCR7	1
BP	GO:0098883	synapse pruning	1/38	11/18800	0.0220165	0.0763077	0.0446697	CX3CR1	1
BP	GO:0099624	atrial cardiac muscle cell membrane repolarization	1/38	11/18800	0.0220165	0.0763077	0.0446697	KCNA5	1
BP	GO:1900222	negative regulation of amyloid-beta clearance	1/38	11/18800	0.0220165	0.0763077	0.0446697	TNF	1
BP	GO:1901856	negative regulation of cellular respiration	1/38	11/18800	0.0220165	0.0763077	0.0446697	TNF	1
BP	GO:1903238	positive regulation of leukocyte tethering or rolling	1/38	11/18800	0.0220165	0.0763077	0.0446697	CCR2	1
BP	GO:1903799	negative regulation of production of miRNAs involved in gene silencing by miRNA	1/38	11/18800	0.0220165	0.0763077	0.0446697	TNF	1
BP	GO:2000508	regulation of dendritic cell chemotaxis	1/38	11/18800	0.0220165	0.0763077	0.0446697	CCR7	1
BP	GO:2000668	regulation of dendritic cell apoptotic process	1/38	11/18800	0.0220165	0.0763077	0.0446697	CCR7	1
BP	GO:0090630	activation of GTPase activity	2/38	114/18800	0.0222294	0.0768766	0.0450027	CCR7/ARHGAP25	2
BP	GO:0021782	glial cell development	2/38	115/18800	0.0225943	0.0779678	0.0456414	IL1B/TNF	2
BP	GO:0043406	positive regulation of MAP kinase activity	2/38	116/18800	0.0229618	0.0788905	0.0461816	IL1B/TNF	2
BP	GO:1904892	regulation of receptor signaling pathway via STAT	2/38	116/18800	0.0229618	0.0788905	0.0461816	TNF/IL7R	2
BP	GO:0002708	positive regulation of lymphocyte mediated immunity	2/38	117/18800	0.0233317	0.0791271	0.0463201	IL1B/TNF	2
BP	GO:0002761	regulation of myeloid leukocyte differentiation	2/38	117/18800	0.0233317	0.0791271	0.0463201	CCL3/TNF	2
BP	GO:0008645	hexose transmembrane transport	2/38	117/18800	0.0233317	0.0791271	0.0463201	IL1B/TNF	2
BP	GO:0015718	monocarboxylic acid transport	2/38	117/18800	0.0233317	0.0791271	0.0463201	IL1B/TNF	2
BP	GO:0032411	positive regulation of transporter activity	2/38	117/18800	0.0233317	0.0791271	0.0463201	SGK1/CCR2	2
BP	GO:0045446	endothelial cell differentiation	2/38	117/18800	0.0233317	0.0791271	0.0463201	IL1B/TNF	2
BP	GO:0050890	cognition	3/38	306/18800	0.0236738	0.0794405	0.0465035	SGK1/TNF/CX3CR1	3
BP	GO:0043500	muscle adaptation	2/38	118/18800	0.0237041	0.0794405	0.0465035	IL1B/ACTA1	2
BP	GO:0010459	negative regulation of heart rate	1/38	12/18800	0.0239944	0.0794405	0.0465035	TNF	1
BP	GO:0030656	regulation of vitamin metabolic process	1/38	12/18800	0.0239944	0.0794405	0.0465035	TNF	1
BP	GO:0032782	bile acid secretion	1/38	12/18800	0.0239944	0.0794405	0.0465035	TNF	1
BP	GO:0032817	regulation of natural killer cell proliferation	1/38	12/18800	0.0239944	0.0794405	0.0465035	FCGR3A	1
BP	GO:0032823	regulation of natural killer cell differentiation	1/38	12/18800	0.0239944	0.0794405	0.0465035	ZNF683	1
BP	GO:0034154	toll-like receptor 7 signaling pathway	1/38	12/18800	0.0239944	0.0794405	0.0465035	LILRA4	1
BP	GO:0043383	negative T cell selection	1/38	12/18800	0.0239944	0.0794405	0.0465035	CCR7	1
BP	GO:0051798	positive regulation of hair follicle development	1/38	12/18800	0.0239944	0.0794405	0.0465035	TNF	1
BP	GO:1900272	negative regulation of long-term synaptic potentiation	1/38	12/18800	0.0239944	0.0794405	0.0465035	CX3CR1	1
BP	GO:0015749	monosaccharide transmembrane transport	2/38	119/18800	0.024079	0.0794405	0.0465035	IL1B/TNF	2
BP	GO:0045471	response to ethanol	2/38	119/18800	0.024079	0.0794405	0.0465035	TNF/RGS19	2
BP	GO:0007613	memory	2/38	122/18800	0.0252182	0.0827318	0.0484303	SGK1/CX3CR1	2
BP	GO:0010811	positive regulation of cell-substrate adhesion	2/38	122/18800	0.0252182	0.0827318	0.0484303	CCR7/VIT	2
BP	GO:0070588	calcium ion transmembrane transport	3/38	314/18800	0.0253066	0.0827318	0.0484303	CCL3/CCR7/CCR5	3
BP	GO:0018105	peptidyl-serine phosphorylation	3/38	315/18800	0.0255149	0.0827318	0.0484303	SGK1/TNF/OSM	3
BP	GO:0002224	toll-like receptor signaling pathway	2/38	123/18800	0.0256028	0.0827318	0.0484303	TNF/LILRA4	2
BP	GO:1901989	positive regulation of cell cycle phase transition	2/38	123/18800	0.0256028	0.0827318	0.0484303	ADAMTS1/KCNA5	2
BP	GO:0001768	establishment of T cell polarity	1/38	13/18800	0.0259685	0.0827318	0.0484303	CCR7	1
BP	GO:0010623	programmed cell death involved in cell development	1/38	13/18800	0.0259685	0.0827318	0.0484303	IL1B	1
BP	GO:0031272	regulation of pseudopodium assembly	1/38	13/18800	0.0259685	0.0827318	0.0484303	CCR7	1
BP	GO:0031274	positive regulation of pseudopodium assembly	1/38	13/18800	0.0259685	0.0827318	0.0484303	CCR7	1
BP	GO:0031392	regulation of prostaglandin biosynthetic process	1/38	13/18800	0.0259685	0.0827318	0.0484303	IL1B	1
BP	GO:0032621	interleukin-18 production	1/38	13/18800	0.0259685	0.0827318	0.0484303	TNF	1
BP	GO:0032661	regulation of interleukin-18 production	1/38	13/18800	0.0259685	0.0827318	0.0484303	TNF	1
BP	GO:0070486	leukocyte aggregation	1/38	13/18800	0.0259685	0.0827318	0.0484303	IL1B	1
BP	GO:0071888	macrophage apoptotic process	1/38	13/18800	0.0259685	0.0827318	0.0484303	CCR5	1
BP	GO:0072683	T cell extravasation	1/38	13/18800	0.0259685	0.0827318	0.0484303	CCR2	1
BP	GO:0110096	cellular response to aldehyde	1/38	13/18800	0.0259685	0.0827318	0.0484303	SGK1	1
BP	GO:0050868	negative regulation of T cell activation	2/38	125/18800	0.0263792	0.0838709	0.049097	GPNMB/TNFAIP8L2	2
BP	GO:1901990	regulation of mitotic cell cycle phase transition	3/38	321/18800	0.0267842	0.0847292	0.0495995	ADAMTS1/KCNA5/GPNMB	3
BP	GO:0050852	T cell receptor signaling pathway	2/38	127/18800	0.0271651	0.0847292	0.0495995	CCR7/HLA-DQB1	2
BP	GO:0006911	phagocytosis, engulfment	2/38	128/18800	0.0275616	0.0847292	0.0495995	MARCO/ARHGAP25	2
BP	GO:0045931	positive regulation of mitotic cell cycle	2/38	128/18800	0.0275616	0.0847292	0.0495995	ADAMTS1/KCNA5	2
BP	GO:0001767	establishment of lymphocyte polarity	1/38	14/18800	0.0279386	0.0847292	0.0495995	CCR7	1
BP	GO:0001771	immunological synapse formation	1/38	14/18800	0.0279386	0.0847292	0.0495995	CCR7	1
BP	GO:0001787	natural killer cell proliferation	1/38	14/18800	0.0279386	0.0847292	0.0495995	FCGR3A	1
BP	GO:0002829	negative regulation of type 2 immune response	1/38	14/18800	0.0279386	0.0847292	0.0495995	CCR2	1
BP	GO:0002864	regulation of acute inflammatory response to antigenic stimulus	1/38	14/18800	0.0279386	0.0847292	0.0495995	CCR7	1
BP	GO:0010958	regulation of amino acid import across plasma membrane	1/38	14/18800	0.0279386	0.0847292	0.0495995	TNF	1
BP	GO:0030213	hyaluronan biosynthetic process	1/38	14/18800	0.0279386	0.0847292	0.0495995	IL1B	1
BP	GO:0032306	regulation of prostaglandin secretion	1/38	14/18800	0.0279386	0.0847292	0.0495995	IL1B	1
BP	GO:0032308	positive regulation of prostaglandin secretion	1/38	14/18800	0.0279386	0.0847292	0.0495995	IL1B	1
BP	GO:0033033	negative regulation of myeloid cell apoptotic process	1/38	14/18800	0.0279386	0.0847292	0.0495995	CCR5	1
BP	GO:0043301	negative regulation of leukocyte degranulation	1/38	14/18800	0.0279386	0.0847292	0.0495995	CCR2	1
BP	GO:0043922	negative regulation by host of viral transcription	1/38	14/18800	0.0279386	0.0847292	0.0495995	CCL3	1
BP	GO:0050966	detection of mechanical stimulus involved in sensory perception of pain	1/38	14/18800	0.0279386	0.0847292	0.0495995	TNF	1
BP	GO:0060347	heart trabecula formation	1/38	14/18800	0.0279386	0.0847292	0.0495995	ADAMTS1	1
BP	GO:0061043	regulation of vascular wound healing	1/38	14/18800	0.0279386	0.0847292	0.0495995	TNF	1
BP	GO:0070141	response to UV-A	1/38	14/18800	0.0279386	0.0847292	0.0495995	MMP1	1
BP	GO:0071801	regulation of podosome assembly	1/38	14/18800	0.0279386	0.0847292	0.0495995	TNF	1
BP	GO:0098760	response to interleukin-7	1/38	14/18800	0.0279386	0.0847292	0.0495995	IL7R	1
BP	GO:0098761	cellular response to interleukin-7	1/38	14/18800	0.0279386	0.0847292	0.0495995	IL7R	1
BP	GO:1903789	regulation of amino acid transmembrane transport	1/38	14/18800	0.0279386	0.0847292	0.0495995	TNF	1
BP	GO:0048545	response to steroid hormone	3/38	330/18800	0.0287513	0.0869017	0.0508712	SGK1/TNF/ACTA1	3
BP	GO:0034219	carbohydrate transmembrane transport	2/38	131/18800	0.0287652	0.0869017	0.0508712	IL1B/TNF	2
BP	GO:0002468	dendritic cell antigen processing and presentation	1/38	15/18800	0.0299049	0.0884803	0.0517954	CCR7	1
BP	GO:0031269	pseudopodium assembly	1/38	15/18800	0.0299049	0.0884803	0.0517954	CCR7	1
BP	GO:0032725	positive regulation of granulocyte macrophage colony-stimulating factor production	1/38	15/18800	0.0299049	0.0884803	0.0517954	IL1B	1
BP	GO:0033127	regulation of histone phosphorylation	1/38	15/18800	0.0299049	0.0884803	0.0517954	IL1B	1
BP	GO:0051956	negative regulation of amino acid transport	1/38	15/18800	0.0299049	0.0884803	0.0517954	TNF	1
BP	GO:0071639	positive regulation of monocyte chemotactic protein-1 production	1/38	15/18800	0.0299049	0.0884803	0.0517954	IL1B	1
BP	GO:0086069	bundle of His cell to Purkinje myocyte communication	1/38	15/18800	0.0299049	0.0884803	0.0517954	KCNA5	1
BP	GO:1902036	regulation of hematopoietic stem cell differentiation	1/38	15/18800	0.0299049	0.0884803	0.0517954	OSM	1
BP	GO:1902563	regulation of neutrophil activation	1/38	15/18800	0.0299049	0.0884803	0.0517954	TNF	1
BP	GO:2000345	regulation of hepatocyte proliferation	1/38	15/18800	0.0299049	0.0884803	0.0517954	TNF	1
BP	GO:2001279	regulation of unsaturated fatty acid biosynthetic process	1/38	15/18800	0.0299049	0.0884803	0.0517954	IL1B	1
BP	GO:0018209	peptidyl-serine modification	3/38	338/18800	0.0305631	0.0902585	0.0528363	SGK1/TNF/OSM	3
BP	GO:0019216	regulation of lipid metabolic process	3/38	339/18800	0.0307938	0.0907697	0.0531356	IL1B/TNF/CCR7	3
BP	GO:0099024	plasma membrane invagination	2/38	137/18800	0.0312347	0.0912063	0.0533912	MARCO/ARHGAP25	2
BP	GO:0002705	positive regulation of leukocyte mediated immunity	2/38	138/18800	0.0316542	0.0912063	0.0533912	IL1B/TNF	2
BP	GO:0031644	regulation of nervous system process	2/38	138/18800	0.0316542	0.0912063	0.0533912	CCL3/TNF	2
BP	GO:0001780	neutrophil homeostasis	1/38	16/18800	0.0318673	0.0912063	0.0533912	CCR2	1
BP	GO:0002399	MHC class II protein complex assembly	1/38	16/18800	0.0318673	0.0912063	0.0533912	HLA-DQB1	1
BP	GO:0002503	peptide antigen assembly with MHC class II protein complex	1/38	16/18800	0.0318673	0.0912063	0.0533912	HLA-DQB1	1
BP	GO:0010820	positive regulation of T cell chemotaxis	1/38	16/18800	0.0318673	0.0912063	0.0533912	CCR2	1
BP	GO:0031268	pseudopodium organization	1/38	16/18800	0.0318673	0.0912063	0.0533912	CCR7	1
BP	GO:0034375	high-density lipoprotein particle remodeling	1/38	16/18800	0.0318673	0.0912063	0.0533912	PLTP	1
BP	GO:0042448	progesterone metabolic process	1/38	16/18800	0.0318673	0.0912063	0.0533912	DHRS9	1
BP	GO:0050862	positive regulation of T cell receptor signaling pathway	1/38	16/18800	0.0318673	0.0912063	0.0533912	CCR7	1
BP	GO:0051938	L-glutamate import	1/38	16/18800	0.0318673	0.0912063	0.0533912	TNF	1
BP	GO:0070886	positive regulation of calcineurin-NFAT signaling cascade	1/38	16/18800	0.0318673	0.0912063	0.0533912	TNF	1
BP	GO:0098712	L-glutamate import across plasma membrane	1/38	16/18800	0.0318673	0.0912063	0.0533912	TNF	1
BP	GO:0106058	positive regulation of calcineurin-mediated signaling	1/38	16/18800	0.0318673	0.0912063	0.0533912	TNF	1
BP	GO:1903236	regulation of leukocyte tethering or rolling	1/38	16/18800	0.0318673	0.0912063	0.0533912	CCR2	1
BP	GO:0051783	regulation of nuclear division	2/38	139/18800	0.032076	0.0916375	0.0536436	IL1B/TNF	2
BP	GO:0050768	negative regulation of neurogenesis	2/38	140/18800	0.0325001	0.092681	0.0542544	IL1B/TNF	2
BP	GO:0034763	negative regulation of transmembrane transport	2/38	141/18800	0.0329263	0.0929326	0.0544017	IL1B/TNF	2
BP	GO:0035296	regulation of tube diameter	2/38	141/18800	0.0329263	0.0929326	0.0544017	TNF/KCNA5	2
BP	GO:0038061	NIK/NF-kappaB signaling	2/38	141/18800	0.0329263	0.0929326	0.0544017	IL1B/TNF	2
BP	GO:0097746	blood vessel diameter maintenance	2/38	141/18800	0.0329263	0.0929326	0.0544017	TNF/KCNA5	2
BP	GO:0006936	muscle contraction	3/38	349/18800	0.0331515	0.0929326	0.0544017	TNF/ACTA1/KCNA5	3
BP	GO:0035150	regulation of tube size	2/38	142/18800	0.0333548	0.0929326	0.0544017	TNF/KCNA5	2
BP	GO:0009306	protein secretion	3/38	350/18800	0.0333924	0.0929326	0.0544017	IL1B/TNF/KCNA5	3
BP	GO:0035592	establishment of protein localization to extracellular region	3/38	351/18800	0.0336341	0.0929326	0.0544017	IL1B/TNF/KCNA5	3
BP	GO:0001508	action potential	2/38	143/18800	0.0337855	0.0929326	0.0544017	TNF/KCNA5	2
BP	GO:0002544	chronic inflammatory response	1/38	17/18800	0.0338258	0.0929326	0.0544017	TNF	1
BP	GO:0010819	regulation of T cell chemotaxis	1/38	17/18800	0.0338258	0.0929326	0.0544017	CCR2	1
BP	GO:0016114	terpenoid biosynthetic process	1/38	17/18800	0.0338258	0.0929326	0.0544017	DHRS9	1
BP	GO:0016264	gap junction assembly	1/38	17/18800	0.0338258	0.0929326	0.0544017	IL1B	1
BP	GO:0030949	positive regulation of vascular endothelial growth factor receptor signaling pathway	1/38	17/18800	0.0338258	0.0929326	0.0544017	IL1B	1
BP	GO:0032310	prostaglandin secretion	1/38	17/18800	0.0338258	0.0929326	0.0544017	IL1B	1
BP	GO:0032604	granulocyte macrophage colony-stimulating factor production	1/38	17/18800	0.0338258	0.0929326	0.0544017	IL1B	1
BP	GO:0032645	regulation of granulocyte macrophage colony-stimulating factor production	1/38	17/18800	0.0338258	0.0929326	0.0544017	IL1B	1
BP	GO:0035627	ceramide transport	1/38	17/18800	0.0338258	0.0929326	0.0544017	PLTP	1
BP	GO:0046325	negative regulation of glucose import	1/38	17/18800	0.0338258	0.0929326	0.0544017	TNF	1
BP	GO:0046827	positive regulation of protein export from nucleus	1/38	17/18800	0.0338258	0.0929326	0.0544017	IL1B	1
BP	GO:0090594	inflammatory response to wounding	1/38	17/18800	0.0338258	0.0929326	0.0544017	CCR2	1
BP	GO:0010324	membrane invagination	2/38	144/18800	0.0342184	0.0933605	0.0546522	MARCO/ARHGAP25	2
BP	GO:0014065	phosphatidylinositol 3-kinase signaling	2/38	144/18800	0.0342184	0.0933605	0.0546522	TNF/OSM	2
BP	GO:0033135	regulation of peptidyl-serine phosphorylation	2/38	144/18800	0.0342184	0.0933605	0.0546522	TNF/OSM	2
BP	GO:1903038	negative regulation of leukocyte cell-cell adhesion	2/38	144/18800	0.0342184	0.0933605	0.0546522	GPNMB/TNFAIP8L2	2
BP	GO:0051961	negative regulation of nervous system development	2/38	145/18800	0.0346534	0.0943842	0.0552514	IL1B/TNF	2
BP	GO:0062013	positive regulation of small molecule metabolic process	2/38	146/18800	0.0350907	0.0954103	0.0558521	IL1B/TNF	2
BP	GO:0071692	protein localization to extracellular region	3/38	359/18800	0.0356017	0.095637	0.0559848	IL1B/TNF/KCNA5	3
BP	GO:0001696	gastric acid secretion	1/38	18/18800	0.0357805	0.095637	0.0559848	SGK1	1
BP	GO:0002281	macrophage activation involved in immune response	1/38	18/18800	0.0357805	0.095637	0.0559848	CX3CR1	1
BP	GO:0002693	positive regulation of cellular extravasation	1/38	18/18800	0.0357805	0.095637	0.0559848	CCR2	1
BP	GO:0002923	regulation of humoral immune response mediated by circulating immunoglobulin	1/38	18/18800	0.0357805	0.095637	0.0559848	TNF	1
BP	GO:0034138	toll-like receptor 3 signaling pathway	1/38	18/18800	0.0357805	0.095637	0.0559848	TNF	1
BP	GO:0048535	lymph node development	1/38	18/18800	0.0357805	0.095637	0.0559848	IL7R	1
BP	GO:0060965	negative regulation of miRNA-mediated gene silencing	1/38	18/18800	0.0357805	0.095637	0.0559848	TNF	1
BP	GO:0072567	chemokine (C-X-C motif) ligand 2 production	1/38	18/18800	0.0357805	0.095637	0.0559848	TNF	1
BP	GO:2000341	regulation of chemokine (C-X-C motif) ligand 2 production	1/38	18/18800	0.0357805	0.095637	0.0559848	TNF	1
BP	GO:0050767	regulation of neurogenesis	3/38	361/18800	0.0361028	0.0963352	0.0563935	IL1B/TNF/CX3CR1	3
BP	GO:0007043	cell-cell junction assembly	2/38	149/18800	0.0364153	0.0970051	0.0567857	IL1B/TNF	2
BP	GO:0002523	leukocyte migration involved in inflammatory response	1/38	19/18800	0.0377313	0.0978656	0.0572894	TNF	1
BP	GO:0015732	prostaglandin transport	1/38	19/18800	0.0377313	0.0978656	0.0572894	IL1B	1
BP	GO:0031645	negative regulation of nervous system process	1/38	19/18800	0.0377313	0.0978656	0.0572894	TNF	1
BP	GO:0032695	negative regulation of interleukin-12 production	1/38	19/18800	0.0377313	0.0978656	0.0572894	CCR7	1
BP	GO:0034162	toll-like receptor 9 signaling pathway	1/38	19/18800	0.0377313	0.0978656	0.0572894	LILRA4	1
BP	GO:0035743	CD4-positive, alpha-beta T cell cytokine production	1/38	19/18800	0.0377313	0.0978656	0.0572894	IL1B	1
BP	GO:0048245	eosinophil chemotaxis	1/38	19/18800	0.0377313	0.0978656	0.0572894	CCL3	1
BP	GO:0051797	regulation of hair follicle development	1/38	19/18800	0.0377313	0.0978656	0.0572894	TNF	1
BP	GO:0055093	response to hyperoxia	1/38	19/18800	0.0377313	0.0978656	0.0572894	KCNA5	1
BP	GO:0060149	negative regulation of post-transcriptional gene silencing	1/38	19/18800	0.0377313	0.0978656	0.0572894	TNF	1
BP	GO:0060967	negative regulation of gene silencing by RNA	1/38	19/18800	0.0377313	0.0978656	0.0572894	TNF	1
BP	GO:0071800	podosome assembly	1/38	19/18800	0.0377313	0.0978656	0.0572894	TNF	1
BP	GO:0086014	atrial cardiac muscle cell action potential	1/38	19/18800	0.0377313	0.0978656	0.0572894	KCNA5	1
BP	GO:0086026	atrial cardiac muscle cell to AV node cell signaling	1/38	19/18800	0.0377313	0.0978656	0.0572894	KCNA5	1
BP	GO:0086066	atrial cardiac muscle cell to AV node cell communication	1/38	19/18800	0.0377313	0.0978656	0.0572894	KCNA5	1
BP	GO:1900369	negative regulation of post-transcriptional gene silencing by RNA	1/38	19/18800	0.0377313	0.0978656	0.0572894	TNF	1
BP	GO:2001236	regulation of extrinsic apoptotic signaling pathway	2/38	153/18800	0.0382114	0.0989482	0.0579231	IL1B/TNF	2
BP	GO:2001233	regulation of apoptotic signaling pathway	3/38	370/18800	0.0384032	0.0992817	0.0581184	IL1B/TNF/CX3CR1	3
CC	GO:0009897	external side of plasma membrane	9/40	455/19594	2.61821e-07	3.16804e-05	2.70089e-05	CD83/TNF/CCR7/CX3CR1/IL7R/CCR2/CCR5/FCGR3A/CD2	9
CC	GO:0001891	phagocytic cup	2/40	28/19594	0.00148527	0.0898587	0.0766086	TNF/ARHGAP25	2
MF	GO:0140375	immune receptor activity	8/40	148/18410	8.9216e-10	1.40961e-07	9.29724e-08	CCR7/CX3CR1/IL7R/HLA-DQB1/CCR2/CCR5/FCGR3A/LILRA4	8
MF	GO:0005126	cytokine receptor binding	8/40	272/18410	1.0461e-07	7.26482e-06	4.79159e-06	CCL3/CCL18/IL1B/CXCL1/TNF/OSM/CX3CR1/CCR2	8
MF	GO:0016493	C-C chemokine receptor activity	4/40	23/18410	1.64175e-07	7.26482e-06	4.79159e-06	CCR7/CX3CR1/CCR2/CCR5	4
MF	GO:0019957	C-C chemokine binding	4/40	24/18410	1.96701e-07	7.26482e-06	4.79159e-06	CCR7/CX3CR1/CCR2/CCR5	4
MF	GO:0001637	G protein-coupled chemoattractant receptor activity	4/40	26/18410	2.75879e-07	7.26482e-06	4.79159e-06	CCR7/CX3CR1/CCR2/CCR5	4
MF	GO:0004950	chemokine receptor activity	4/40	26/18410	2.75879e-07	7.26482e-06	4.79159e-06	CCR7/CX3CR1/CCR2/CCR5	4
MF	GO:0042379	chemokine receptor binding	5/40	71/18410	4.38053e-07	9.88749e-06	6.52139e-06	CCL3/CCL18/CXCL1/CX3CR1/CCR2	5
MF	GO:0019956	chemokine binding	4/40	33/18410	7.46888e-07	1.4751e-05	9.7292e-06	CCR7/CX3CR1/CCR2/CCR5	4
MF	GO:0004896	cytokine receptor activity	5/40	97/18410	2.08068e-06	3.65276e-05	2.40921e-05	CCR7/CX3CR1/IL7R/CCR2/CCR5	5
MF	GO:0005125	cytokine activity	6/40	235/18410	1.08342e-05	0.00017118	0.000112903	CCL3/CCL18/IL1B/CXCL1/TNF/OSM	6
MF	GO:0001664	G protein-coupled receptor binding	6/40	288/18410	3.41446e-05	0.000490441	0.000323475	CCL3/CCL18/CXCL1/MARCO/CX3CR1/CCR2	6
MF	GO:0048018	receptor ligand activity	7/40	489/18410	7.79187e-05	0.00102593	0.000676662	CCL3/CCL18/IL1B/CXCL1/TNF/OSM/GPNMB	7
MF	GO:0030546	signaling receptor activator activity	7/40	496/18410	8.51715e-05	0.00103516	0.000682751	CCL3/CCL18/IL1B/CXCL1/TNF/OSM/GPNMB	7
MF	GO:0048020	CCR chemokine receptor binding	3/40	47/18410	0.000144192	0.00162731	0.00107331	CCL3/CCL18/CCR2	3
MF	GO:0008009	chemokine activity	3/40	49/18410	0.000163343	0.00172055	0.0011348	CCL3/CCL18/CXCL1	3
MF	GO:0019955	cytokine binding	4/40	141/18410	0.000243238	0.00240198	0.00158425	CCR7/CX3CR1/CCR2/CCR5	4
MF	GO:0008528	G protein-coupled peptide receptor activity	4/40	148/18410	0.000292648	0.00271991	0.00179394	CCR7/CX3CR1/CCR2/CCR5	4
MF	GO:0001653	peptide receptor activity	4/40	154/18410	0.000340417	0.00298811	0.00197084	CCR7/CX3CR1/CCR2/CCR5	4
MF	GO:0042056	chemoattractant activity	2/40	36/18410	0.00276752	0.0230141	0.0151792	CCL3/GPNMB	2
MF	GO:0015026	coreceptor activity	2/40	47/18410	0.00467768	0.0369537	0.0243732	CCR5/LILRA4	2
MF	GO:0033218	amide binding	4/40	402/18410	0.0110124	0.0828549	0.0546478	MARCO/HLA-DQB1/PLTP/SLC40A1	4
KEGG	hsa04060	Cytokine-cytokine receptor interaction	11/24	295/8164	1.87187e-10	1.24182e-08	8.16987e-09	CCL3/CCL18/IL1B/CXCL1/TNF/OSM/CCR7/CX3CR1/IL7R/CCR2/CCR5	11
KEGG	hsa04061	Viral protein interaction with cytokine and cytokine receptor	8/24	100/8164	2.38811e-10	1.24182e-08	8.16987e-09	CCL3/CCL18/CXCL1/TNF/CCR7/CX3CR1/CCR2/CCR5	8
KEGG	hsa05323	Rheumatoid arthritis	6/24	93/8164	2.11889e-07	7.34547e-06	4.83255e-06	CCL3/IL1B/CXCL1/TNF/MMP1/HLA-DQB1	6
KEGG	hsa04062	Chemokine signaling pathway	7/24	192/8164	8.79709e-07	2.28724e-05	1.50477e-05	CCL3/CCL18/CXCL1/CCR7/CX3CR1/CCR2/CCR5	7
KEGG	hsa04640	Hematopoietic cell lineage	5/24	99/8164	8.3868e-06	0.000174445	0.000114767	IL1B/TNF/IL7R/HLA-DQB1/CD2	5
KEGG	hsa05140	Leishmaniasis	4/24	77/8164	6.73608e-05	0.00116759	0.00076815	IL1B/TNF/HLA-DQB1/FCGR3A	4
KEGG	hsa04657	IL-17 signaling pathway	4/24	94/8164	0.000146804	0.00218109	0.00143493	IL1B/CXCL1/TNF/MMP1	4
KEGG	hsa04064	NF-kappa B signaling pathway	4/24	104/8164	0.000217046	0.00265252	0.00174508	IL1B/CXCL1/TNF/BCL2A1	4
KEGG	hsa05332	Graft-versus-host disease	3/24	42/8164	0.000237714	0.00265252	0.00174508	IL1B/TNF/HLA-DQB1	3
KEGG	hsa04940	Type I diabetes mellitus	3/24	43/8164	0.00025505	0.00265252	0.00174508	IL1B/TNF/HLA-DQB1	3
KEGG	hsa05417	Lipid and atherosclerosis	5/24	215/8164	0.0003414	0.00322778	0.00212354	CCL3/IL1B/CXCL1/TNF/MMP1	5
KEGG	hsa04380	Osteoclast differentiation	4/24	128/8164	0.00048035	0.00416304	0.00273884	IL1B/TNF/FCGR3A/LILRA4	4
KEGG	hsa05134	Legionellosis	3/24	57/8164	0.000588603	0.00470882	0.00309791	IL1B/CXCL1/TNF	3
KEGG	hsa05321	Inflammatory bowel disease	3/24	65/8164	0.00086523	0.00642743	0.00422857	IL1B/TNF/HLA-DQB1	3
KEGG	hsa05152	Tuberculosis	4/24	180/8164	0.00171931	0.0119205	0.00784245	IL1B/TNF/HLA-DQB1/FCGR3A	4
KEGG	hsa05142	Chagas disease	3/24	102/8164	0.00316712	0.0186477	0.0122682	CCL3/IL1B/TNF	3
KEGG	hsa05146	Amoebiasis	3/24	102/8164	0.00316712	0.0186477	0.0122682	IL1B/CXCL1/TNF	3
KEGG	hsa04620	Toll-like receptor signaling pathway	3/24	104/8164	0.00334613	0.0186477	0.0122682	CCL3/IL1B/TNF	3
KEGG	hsa01523	Antifolate resistance	2/24	30/8164	0.00342645	0.0186477	0.0122682	IL1B/TNF	2
KEGG	hsa05310	Asthma	2/24	31/8164	0.0036562	0.0186477	0.0122682	TNF/HLA-DQB1	2
KEGG	hsa05163	Human cytomegalovirus infection	4/24	225/8164	0.00386773	0.0186477	0.0122682	CCL3/IL1B/TNF/CCR5	4
KEGG	hsa04668	TNF signaling pathway	3/24	112/8164	0.004124	0.0186477	0.0122682	IL1B/CXCL1/TNF	3
KEGG	hsa05145	Toxoplasmosis	3/24	112/8164	0.004124	0.0186477	0.0122682	TNF/HLA-DQB1/CCR5	3
KEGG	hsa05143	African trypanosomiasis	2/24	37/8164	0.00518065	0.0224495	0.0147694	IL1B/TNF	2
KEGG	hsa05330	Allograft rejection	2/24	38/8164	0.00545869	0.0227081	0.0149396	TNF/HLA-DQB1	2
KEGG	hsa05322	Systemic lupus erythematosus	3/24	136/8164	0.00708464	0.0283385	0.0186438	TNF/HLA-DQB1/FCGR3A	3
KEGG	hsa04936	Alcoholic liver disease	3/24	142/8164	0.00797935	0.0307353	0.0202206	IL1B/CXCL1/TNF	3
KEGG	hsa05144	Malaria	2/24	50/8164	0.00930999	0.0344775	0.0226826	IL1B/TNF	2
KEGG	hsa04145	Phagosome	3/24	152/8164	0.00961392	0.0344775	0.0226826	MARCO/HLA-DQB1/FCGR3A	3
KEGG	hsa05164	Influenza A	3/24	171/8164	0.0132275	0.0458554	0.030168	IL1B/TNF/HLA-DQB1	3
KEGG	hsa04621	NOD-like receptor signaling pathway	3/24	184/8164	0.0160937	0.0539918	0.0355209	IL1B/CXCL1/TNF	3
KEGG	hsa03320	PPAR signaling pathway	2/24	75/8164	0.0201702	0.0651686	0.0428741	MMP1/PLTP	2
KEGG	hsa05133	Pertussis	2/24	76/8164	0.0206785	0.0651686	0.0428741	IL1B/TNF	2
KEGG	hsa04612	Antigen processing and presentation	2/24	78/8164	0.0217112	0.0664107	0.0436912	TNF/HLA-DQB1	2
KEGG	hsa05171	Coronavirus disease - COVID-19	3/24	232/8164	0.0295267	0.0877366	0.0577215	IL1B/TNF/MMP1	3
KEGG	hsa05150	Staphylococcus aureus infection	2/24	96/8164	0.03193	0.0922423	0.0606858	HLA-DQB1/FCGR3A	2
KEGG	hsa04933	AGE-RAGE signaling pathway in diabetic complications	2/24	100/8164	0.0344158	0.0967362	0.0636422	IL1B/TNF	2
