# Supplementary material for: Identification of key genes in gout and atherosclerosis and construction of molecular regulatory networks
Source: Front Cardiovasc Med. 2024 Nov 29;11:1471633. doi: 10.3389/fcvm.2024.1471633 (PMC11638179; doi:10.3389/fcvm.2024.1471633)
Supplement: Supplementary file 1 [file Datasheet1.zip › Supplementary materials/Supplementary Table S4.xlsx]

## Sheet: Supplementary Table S4
PPI network information of differentially expressed genes
#node1	node2	node1_string_id	node2_string_id	neighborhood_on_chromosome	gene_fusion	phylogenetic_cooccurrence	homology	coexpression	experimentally_determined_interaction	database_annotated	automated_textmining	combined_score
ACTA1	SLA	9606.ENSP00000355645	9606.ENSP00000394049	0	0	0	0	0.073	0.07	0	0.481	0.513
ADAMTS1	TFPI2	9606.ENSP00000284984	9606.ENSP00000222543	0	0	0	0	0.102	0	0	0.423	0.46
ADAMTS1	MMP1	9606.ENSP00000284984	9606.ENSP00000322788	0	0	0	0	0.08	0.053	0	0.431	0.461
ARHGAP25	SLA	9606.ENSP00000386911	9606.ENSP00000394049	0	0	0	0	0.428	0	0	0	0.428
BCL2A1	IL1B	9606.ENSP00000267953	9606.ENSP00000263341	0	0	0	0	0.355	0	0	0.48	0.65
BCL2A1	CCL3	9606.ENSP00000267953	9606.ENSP00000477908	0	0	0	0	0.278	0	0	0.224	0.416
BCL2A1	TNF	9606.ENSP00000267953	9606.ENSP00000398698	0	0	0	0	0.211	0.076	0	0.507	0.609
CCL18	CCR7	9606.ENSP00000479955	9606.ENSP00000246657	0	0	0	0	0.096	0	0.65	0.623	0.87
CCL18	IL1B	9606.ENSP00000479955	9606.ENSP00000263341	0	0	0	0	0.126	0	0	0.721	0.745
CCL18	CCR2	9606.ENSP00000479955	9606.ENSP00000292301	0	0	0	0	0.131	0	0.65	0.514	0.839
CCL18	CCR5	9606.ENSP00000479955	9606.ENSP00000292303	0	0	0	0	0.263	0	0.65	0.655	0.903
CCL18	IL7R	9606.ENSP00000479955	9606.ENSP00000306157	0	0	0	0	0.131	0	0	0.533	0.577
CCL18	MARCO	9606.ENSP00000479955	9606.ENSP00000318916	0	0	0	0	0.308	0	0	0.227	0.442
CCL18	CX3CR1	9606.ENSP00000479955	9606.ENSP00000351059	0	0	0	0	0.102	0	0.65	0.377	0.787
CCL18	FCGR3A	9606.ENSP00000479955	9606.ENSP00000356946	0	0	0	0	0.168	0	0	0.321	0.411
CCL18	CXCL1	9606.ENSP00000479955	9606.ENSP00000379110	0	0	0	0	0.105	0	0	0.735	0.753
CCL18	TNF	9606.ENSP00000479955	9606.ENSP00000398698	0	0	0	0	0.094	0	0	0.544	0.569
CCL18	CCL3	9606.ENSP00000479955	9606.ENSP00000477908	0	0	0.061	0.953	0.141	0	0	0.396	0.47
CCL3	OSM	9606.ENSP00000477908	9606.ENSP00000215781	0	0	0	0	0.336	0	0	0.367	0.561
CCL3	CCR7	9606.ENSP00000477908	9606.ENSP00000246657	0	0	0	0	0.164	0	0.65	0.854	0.953
CCL3	IL1B	9606.ENSP00000477908	9606.ENSP00000263341	0	0	0	0	0.64	0	0.4	0.883	0.972
CCL3	CCR2	9606.ENSP00000477908	9606.ENSP00000292301	0	0	0	0	0.144	0	0.65	0.997	0.999
CCL3	CCR5	9606.ENSP00000477908	9606.ENSP00000292303	0	0	0	0	0.248	0.51	0.9	0.999	0.999
CCL3	IL7R	9606.ENSP00000477908	9606.ENSP00000306157	0	0	0	0	0.124	0	0	0.655	0.685
CCL3	MMP1	9606.ENSP00000477908	9606.ENSP00000322788	0	0	0	0	0.094	0	0	0.418	0.45
CCL3	CX3CR1	9606.ENSP00000477908	9606.ENSP00000351059	0	0	0	0	0.11	0	0.65	0.912	0.97
CCL3	FCGR3A	9606.ENSP00000477908	9606.ENSP00000356946	0	0	0	0	0.193	0	0	0.625	0.684
CCL3	CD83	9606.ENSP00000477908	9606.ENSP00000368450	0	0	0	0	0.473	0	0	0.678	0.823
CCL3	CXCL1	9606.ENSP00000477908	9606.ENSP00000379110	0	0	0	0	0.177	0	0.4	0.903	0.948
CCL3	TNF	9606.ENSP00000477908	9606.ENSP00000398698	0	0	0	0	0.774	0	0.4	0.924	0.988
CCR2	OSM	9606.ENSP00000292301	9606.ENSP00000215781	0	0	0	0	0.12	0	0	0.448	0.493
CCR2	CCR7	9606.ENSP00000292301	9606.ENSP00000246657	0	0	0	0.836	0.151	0	0.5	0.823	0.918
CCR2	IL1B	9606.ENSP00000292301	9606.ENSP00000263341	0	0	0	0	0.134	0	0	0.852	0.867
CCR2	MARCO	9606.ENSP00000292301	9606.ENSP00000318916	0	0	0	0	0.188	0	0	0.299	0.407
CCR2	CD2	9606.ENSP00000292301	9606.ENSP00000358490	0	0	0	0	0.265	0	0	0.246	0.422
CCR2	CD83	9606.ENSP00000292301	9606.ENSP00000368450	0	0	0	0	0.059	0	0	0.417	0.428
CCR2	HLA-DQB1	9606.ENSP00000292301	9606.ENSP00000364080	0	0	0	0	0.115	0	0	0.433	0.477
CCR2	IL7R	9606.ENSP00000292301	9606.ENSP00000306157	0	0	0	0	0.168	0	0	0.653	0.699
CCR2	FCGR3A	9606.ENSP00000292301	9606.ENSP00000356946	0	0	0	0	0.154	0	0	0.729	0.761
CCR2	TNF	9606.ENSP00000292301	9606.ENSP00000398698	0	0	0	0	0.084	0	0	0.761	0.771
CCR2	CX3CR1	9606.ENSP00000292301	9606.ENSP00000351059	0	0	0.079	0.882	0.256	0	0.5	0.577	0.835
CCR2	CCR5	9606.ENSP00000292301	9606.ENSP00000292303	0	0	0.057	0.967	0.334	0	0.5	0.983	0.993
CCR2	CXCL1	9606.ENSP00000292301	9606.ENSP00000379110	0	0	0	0	0	0	0.65	0.988	0.995
CCR5	CCR7	9606.ENSP00000292303	9606.ENSP00000246657	0	0	0	0.845	0.219	0	0.5	0.898	0.956
CCR5	IL1B	9606.ENSP00000292303	9606.ENSP00000263341	0	0	0	0	0.165	0	0	0.8	0.826
CCR5	CD83	9606.ENSP00000292303	9606.ENSP00000368450	0	0	0	0	0.097	0	0	0.528	0.556
CCR5	IL7R	9606.ENSP00000292303	9606.ENSP00000306157	0	0	0	0	0.217	0	0	0.677	0.736
CCR5	FCGR3A	9606.ENSP00000292303	9606.ENSP00000356946	0	0	0	0	0.345	0	0	0.695	0.792
CCR5	CD2	9606.ENSP00000292303	9606.ENSP00000358490	0	0	0	0	0.448	0	0	0.67	0.81
CCR5	CX3CR1	9606.ENSP00000292303	9606.ENSP00000351059	0	0	0.08	0.886	0.138	0	0.5	0.607	0.823
CCR5	TNF	9606.ENSP00000292303	9606.ENSP00000398698	0	0	0	0	0.162	0	0	0.863	0.88
CCR5	CXCL1	9606.ENSP00000292303	9606.ENSP00000379110	0	0	0	0	0.062	0	0.65	0.928	0.974
CCR7	LILRA4	9606.ENSP00000246657	9606.ENSP00000291759	0	0	0	0	0.16	0.098	0	0.348	0.463
CCR7	HLA-DQB1	9606.ENSP00000246657	9606.ENSP00000364080	0	0	0	0	0.166	0	0	0.445	0.517
CCR7	ZNF683	9606.ENSP00000246657	9606.ENSP00000388792	0	0	0	0	0.106	0.042	0	0.507	0.54
CCR7	CX3CR1	9606.ENSP00000246657	9606.ENSP00000351059	0	0	0	0.794	0.078	0	0.5	0.525	0.762
CCR7	TNF	9606.ENSP00000246657	9606.ENSP00000398698	0	0	0	0	0.177	0	0	0.747	0.783
CCR7	IL1B	9606.ENSP00000246657	9606.ENSP00000263341	0	0	0	0	0.145	0	0	0.78	0.804
CCR7	CD2	9606.ENSP00000246657	9606.ENSP00000358490	0	0	0	0	0.432	0	0	0.7	0.822
CCR7	FCGR3A	9606.ENSP00000246657	9606.ENSP00000356946	0	0	0	0	0.191	0	0	0.823	0.851
CCR7	CD83	9606.ENSP00000246657	9606.ENSP00000368450	0	0	0	0	0.18	0	0	0.855	0.876
CCR7	CXCL1	9606.ENSP00000246657	9606.ENSP00000379110	0	0	0	0	0.082	0	0.65	0.695	0.893
CCR7	IL7R	9606.ENSP00000246657	9606.ENSP00000306157	0	0	0	0	0.457	0	0	0.863	0.922
CD2	IL1B	9606.ENSP00000358490	9606.ENSP00000263341	0	0	0	0	0.074	0	0	0.431	0.45
CD2	IL7R	9606.ENSP00000358490	9606.ENSP00000306157	0	0	0	0	0.53	0	0	0.541	0.775
CD2	FCGR3A	9606.ENSP00000358490	9606.ENSP00000356946	0	0	0	0	0.263	0	0	0.899	0.922
CD2	HLA-DQB1	9606.ENSP00000358490	9606.ENSP00000364080	0	0	0	0	0.253	0	0	0.27	0.431
CD2	CD83	9606.ENSP00000358490	9606.ENSP00000368450	0	0	0	0	0.11	0	0	0.524	0.558
CD2	TNF	9606.ENSP00000358490	9606.ENSP00000398698	0	0	0	0	0.129	0	0	0.54	0.582
CD83	IL1B	9606.ENSP00000368450	9606.ENSP00000263341	0	0	0	0	0.223	0	0	0.663	0.727
CD83	IL7R	9606.ENSP00000368450	9606.ENSP00000306157	0	0	0	0	0.097	0	0	0.399	0.434
CD83	FCGR3A	9606.ENSP00000368450	9606.ENSP00000356946	0	0	0	0	0.113	0	0	0.628	0.656
CD83	TNF	9606.ENSP00000368450	9606.ENSP00000398698	0	0	0	0	0.459	0	0	0.864	0.923
CX3CR1	IL1B	9606.ENSP00000351059	9606.ENSP00000263341	0	0	0	0	0.08	0	0	0.726	0.737
CX3CR1	IL7R	9606.ENSP00000351059	9606.ENSP00000306157	0	0	0	0	0.128	0	0	0.54	0.581
CX3CR1	ZNF683	9606.ENSP00000351059	9606.ENSP00000388792	0	0	0	0	0.085	0.042	0	0.391	0.419
CX3CR1	TNF	9606.ENSP00000351059	9606.ENSP00000398698	0	0	0	0	0.043	0	0	0.696	0.696
CX3CR1	FCGR3A	9606.ENSP00000351059	9606.ENSP00000356946	0	0	0	0	0.177	0	0	0.732	0.77
CX3CR1	CXCL1	9606.ENSP00000351059	9606.ENSP00000379110	0	0	0	0	0	0	0.65	0.95	0.981
CXCL1	OSM	9606.ENSP00000379110	9606.ENSP00000215781	0	0	0	0	0.141	0	0	0.43	0.489
CXCL1	IL1B	9606.ENSP00000379110	9606.ENSP00000263341	0	0	0	0	0.557	0	0.4	0.926	0.978
CXCL1	IL7R	9606.ENSP00000379110	9606.ENSP00000306157	0	0	0	0	0.099	0	0	0.538	0.566
CXCL1	MMP1	9606.ENSP00000379110	9606.ENSP00000322788	0	0	0	0	0.225	0	0	0.694	0.752
CXCL1	FCGR3A	9606.ENSP00000379110	9606.ENSP00000356946	0	0	0	0	0.055	0	0	0.522	0.529
CXCL1	TNF	9606.ENSP00000379110	9606.ENSP00000398698	0	0	0	0	0.223	0	0.4	0.911	0.955
FCGR3A	IL1B	9606.ENSP00000356946	9606.ENSP00000263341	0	0	0	0	0.193	0	0	0.745	0.785
FCGR3A	LILRA4	9606.ENSP00000356946	9606.ENSP00000291759	0	0	0	0	0.178	0	0.9	0.336	0.94
FCGR3A	IL7R	9606.ENSP00000356946	9606.ENSP00000306157	0	0	0	0	0.152	0	0	0.84	0.858
FCGR3A	MARCO	9606.ENSP00000356946	9606.ENSP00000318916	0	0	0	0	0.273	0	0	0.263	0.441
FCGR3A	TNF	9606.ENSP00000356946	9606.ENSP00000398698	0	0	0	0	0.145	0	0	0.856	0.872
GPNMB	OSM	9606.ENSP00000371420	9606.ENSP00000215781	0	0	0	0	0	0	0	0.428	0.428
HLA-DQB1	TNF	9606.ENSP00000364080	9606.ENSP00000398698	0	0	0	0	0.127	0	0	0.437	0.488
IL1B	OSM	9606.ENSP00000263341	9606.ENSP00000215781	0	0	0	0	0.368	0	0	0.62	0.749
IL1B	MARCO	9606.ENSP00000263341	9606.ENSP00000318916	0	0	0	0	0.113	0	0	0.365	0.412
IL1B	IL7R	9606.ENSP00000263341	9606.ENSP00000306157	0	0	0	0	0.195	0	0	0.712	0.758
IL1B	MMP1	9606.ENSP00000263341	9606.ENSP00000322788	0	0	0	0	0.174	0.07	0	0.849	0.873
IL1B	TNF	9606.ENSP00000263341	9606.ENSP00000398698	0	0	0	0	0.616	0	0.4	0.993	0.998
IL7R	OSM	9606.ENSP00000306157	9606.ENSP00000215781	0	0	0	0	0.08	0	0.65	0.445	0.805
IL7R	LILRA4	9606.ENSP00000306157	9606.ENSP00000291759	0	0	0.216	0	0.105	0	0	0.222	0.407
IL7R	NFIL3	9606.ENSP00000306157	9606.ENSP00000297689	0	0	0	0	0	0	0	0.507	0.507
IL7R	ZNF683	9606.ENSP00000306157	9606.ENSP00000388792	0	0	0	0	0.143	0	0	0.402	0.465
IL7R	TNF	9606.ENSP00000306157	9606.ENSP00000398698	0	0	0	0	0.115	0	0	0.694	0.717
MMP1	OSM	9606.ENSP00000322788	9606.ENSP00000215781	0	0	0	0	0.056	0	0.4	0.397	0.628
MMP1	TFPI2	9606.ENSP00000322788	9606.ENSP00000222543	0	0	0	0	0.24	0	0	0.3	0.445
MMP1	TNF	9606.ENSP00000322788	9606.ENSP00000398698	0	0	0	0	0.069	0	0	0.716	0.724
OSM	TNF	9606.ENSP00000215781	9606.ENSP00000398698	0	0	0	0	0.289	0	0	0.62	0.718
TNF	TNFAIP8L2	9606.ENSP00000398698	9606.ENSP00000357906	0	0	0	0	0.139	0	0	0.367	0.431
