# Supplementary material for: Identification of key genes in gout and atherosclerosis and construction of molecular regulatory networks
Source: Front Cardiovasc Med. 2024 Nov 29;11:1471633. doi: 10.3389/fcvm.2024.1471633 (PMC11638179; doi:10.3389/fcvm.2024.1471633)
Supplement: Supplementary file 1 [file Datasheet1.zip › Supplementary materials/Supplementary Table S5.csv]

Top 10 in network string_interactions_short.tsv ranked by Degree method
Rank	Name	Score
1	TNF	17.0
2	IL7R	16.0
2	IL1B	16.0
4	CCR7	15.0
4	CCR2	15.0
6	CCL3	14.0
6	FCGR3A	14.0
8	CCR5	12.0
8	CXCL1	12.0
10	CCL18	11.0
