# Supplementary material for: Identification of key genes in gout and atherosclerosis and construction of molecular regulatory networks
Source: Front Cardiovasc Med. 2024 Nov 29;11:1471633. doi: 10.3389/fcvm.2024.1471633 (PMC11638179; doi:10.3389/fcvm.2024.1471633)
Supplement: Supplementary file 1 [file Datasheet1.zip › Supplementary materials/Supplementary Table S6.xlsx]

## Sheet: lambda.value
LASSO analysis - coefficient screening
variable	lambda.min	lambda.1se
(Intercept)	-15.819	-9.68953
CCL3	0.40255	0.232798
CCL18	0	0
IL1B	0	0
CXCL1	0	0
TNF	1.72874	1.27927
CCR7	0	0
IL7R	0	0
CCR2	0.343632	0.0365961
CCR5	0.258362	0.079474
FCGR3A	0	0.0668824

## Sheet: Lasso-Riskscore
Lasso-Riskscore
event	CCL3	TNF	CCR2	CCR5	lasso.risk.score
1	9.47	6.27	4.82	6.07	2.05692
1	9.39	5.56	6.07	7.25	1.53172
1	11.18	6.14	5.86	8.23	3.43599
1	9.73	6.04	5.89	7.1	2.39778
1	10.26	6.49	7.07	7.79	3.97282
1	10.4	6.91	6.71	8.34	4.77363
1	10.65	6.71	6.4	8.11	4.36258
1	10.84	6.89	5.7	7.17	4.26683
1	10.63	6.56	6.88	8.04	4.24207
1	9.05	5.74	5.36	6.65	1.30703
1	11	6.6	6.32	8.1	4.28323
1	8.61	6	6.4	7.59	2.17962
1	8.71	5.23	4.66	5.37	-0.282737
1	10.98	6.57	5.77	7.32	3.8328
1	9.38	5.92	5.76	7.23	2.03835
1	10.69	6.8	6.25	7.68	4.37162
1	10.99	6.22	5.55	7.32	3.15617
1	8.28	5.83	6.02	7.31	1.54997
1	9.75	6.04	5.82	7.53	2.49287
1	10.95	6.18	6.78	7.99	3.66669
1	10.97	6.63	6.3	8.32	4.37299
1	9.44	5.71	5.8	7.43	1.76489
1	11.21	6.16	5.78	8.04	3.40606
1	11.01	6.93	6.58	8.6	5.07627
1	10.79	6.04	6.47	7.89	3.22789
1	10.47	6.74	6.59	8.27	4.44861
1	10.86	6.81	6.85	8.61	4.9038
1	10.48	6.59	5.81	7.6	3.75219
1	9.34	5.76	6.11	7.04	1.81683
1	10.14	6.2	5.81	7.1	2.81193
1	10.7	6.52	6.48	8.3	4.13082
1	11.19	6.46	6.32	8.52	4.22621
1	10.67	6.25	5.95	7.96	3.38202
1	9.64	5.93	5.38	6.74	1.90312
1	10.91	5.96	6.51	8.18	3.22657
1	9.11	5.4	5.64	6.98	0.924891
1	10.96	6.23	5.52	7.33	3.15365
1	7.14	4.54	5.01	6.4	-1.72119
1	10.99	7.18	6.48	8.54	5.45054
1	9.61	6.47	6.41	7.78	3.4472
1	10.59	6.47	6.37	8.11	3.91322
1	8.85	5.63	6.26	6.71	1.36113
1	11.01	6	6.64	7.8	3.28247
1	11.13	6.62	6.5	8.4	4.5095
1	10.97	6.38	6.42	8.23	3.95878
1	9.51	6.25	6.35	7.69	2.98275
1	10.27	6.79	5.83	6.88	3.83425
1	10.82	6.66	6.74	8.38	4.53116
1	10.29	6.37	6.87	7.71	3.68805
1	11.34	6.87	5.78	7.19	4.46619
1	9.26	5.3	5.58	6.69	0.716857
1	7.09	4.55	4.8	6.42	-1.79102
1	9.54	5.54	5.72	7.06	1.38817
1	10.8	6.03	6.17	8.16	3.1813
1	9.16	6	5.76	6.84	1.98733
1	10.38	6.2	6.59	8.15	3.44785
1	8.22	5.35	5.6	6.69	0.391514
1	9.04	5.26	5.83	7.67	0.898249
1	11.01	6.85	6.59	8.46	4.90523
1	8.91	5.55	6.11	7.46	1.38921
1	10.92	6.41	6.84	8.63	4.23819
1	8.72	5.28	5.79	6.73	0.547402
1	9.97	6.44	5.13	7.13	2.93247
1	9.47	5.76	5.14	6.34	1.35499
1	10.1	6.12	5.73	6.93	2.58612
1	8.63	4.97	5.22	6.57	-0.261945
1	11.03	6.68	5.43	6.92	3.82291
1	10.34	6.34	6.93	7.89	3.72344
1	9.62	5.48	5.34	6.91	1.14732
1	11.0076	4.62818	4.83136	4.69815	-0.512933
1	13.6235	5.77345	4.59097	4.51825	2.39089
1	14.5408	6.84713	4.4393	4.89779	4.66219
1	14.1507	5.81633	6.08435	4.97875	3.30939
1	14.8703	6.45043	5.86052	4.8709	4.5905
1	12.2222	4.299	6.27116	5.65281	0.148348
0	6.81	4.49	5.63	5.86	-1.86693
0	6.39	4.25	4.44	5.55	-2.93991
0	7.68	4.49	4.97	5.97	-1.71509
0	9.99	5.87	6	6.88	2.18951
0	6.47	4.73	4.65	5.06	-2.13235
0	6	4.35	5.07	5.93	-2.60937
0	7.94	4.98	5.16	6.63	-0.527533
0	8.09	4.56	5.25	7.09	-1.04345
0	7.25	4.43	4.23	5.63	-2.33404
0	6.98	4.56	5.39	5.83	-1.76771
0	9.31	5.21	5.38	7.07	0.610849
0	8.24	5.7	4	5.21	0.0724357
0	5.21	4.1	4.43	5.13	-3.78618
0	5.64	4.11	4.43	5.84	-3.41236
0	6.95	4.47	4.41	5.74	-2.29538
0	6.67	4.18	4.79	5.19	-2.92095
0	5.23	4.62	4.94	4.88	-2.76852
0	6.49	4.47	4.9	5.36	-2.41035
0	8.66	4.78	5.11	5.78	-0.820234
0	8.24	4.7	4.55	5.52	-1.38721
0	8.35	5.79	3.92	5.14	0.226727
0	6.4	4.68	4.65	5.35	-2.17204
0	8.99	5.03	4.97	6.36	-0.153466
0	7.03	4.18	5.17	6.37	-2.34058
0	7.82	4.68	4.69	5.35	-1.58667
0	8.76	5.02	4.89	5.88	-0.414845
0	8.49	4.53	4.69	6.1	-1.3825
0	6.35	3.98	4.97	5.52	-3.2484
0	5.49	3.99	4.74	5.32	-3.70801
0	9.23	5.02	5.52	6.95	0.26729
0	6.77	4.58	4.53	5.19	-2.27854
0	10.08	5.81	5.96	6.82	2.09277
0	5.56	3.98	4.34	5.22	-3.86041
0	7.31	4.47	4.72	6.23	-1.91734
0	9.3	4.92	5.62	7.26	0.23705
0	9.20259	4.1897	6.16784	6.34596	-1.11255
0	9.6824	3.96952	6.39571	5.93087	-1.32898
0	8.51453	2.47511	7.17466	6.09286	-4.07302
0	8.60144	3.03743	5.96773	6.03051	-3.49679
0	9.08028	3.81396	6.71602	6.37647	-1.6151
0	9.39393	3.70925	7.11133	6.05839	-1.61619
