# Supplementary material for: Identification of key genes in gout and atherosclerosis and construction of molecular regulatory networks
Source: Front Cardiovasc Med. 2024 Nov 29;11:1471633. doi: 10.3389/fcvm.2024.1471633 (PMC11638179; doi:10.3389/fcvm.2024.1471633)
Supplement: Supplementary file 1 [file Datasheet1.zip › Supplementary materials/Supplementary Table S7.xlsx]

## Sheet: Gout
ROC curves of four key genes in gout
outcome	group	n	min	max	median	iqr	q1	q3	mean	sd	se
Gout	CCL3	6	11.0076	14.8703	13.8871	1.87073	12.5725	14.4432	13.4025	1.49584	0.610674
Gout	TNF	6	4.299	6.84713	5.79489	1.3774	4.9145	6.2919	5.63575	0.99848	0.407628
Gout	CCR2	6	4.4393	6.27116	5.34594	1.37733	4.65107	6.02839	5.34628	0.81521	0.332808
Gout	CCR5	6	4.51825	5.65281	4.88435	0.217179	4.74133	4.95851	4.93611	0.387929	0.158371
control	CCL3	6	8.51453	9.6824	9.14143	0.624947	8.72115	9.3461	9.0792	0.452821	0.184863
control	TNF	6	2.47511	4.1897	3.76161	0.725247	3.20538	3.93063	3.5325	0.647537	0.264356
control	CCR2	6	5.96773	7.17466	6.55587	0.78769	6.22481	7.0125	6.58888	0.49652	0.202704
control	CCR5	6	5.93087	6.37647	6.07563	0.245207	6.03748	6.28269	6.13918	0.180521	0.0736975

## Sheet: Atherosclerotic
ROC curves of four key genes in Atherosclerotic
outcome	group	n	min	max	median	iqr	q1	q3	mean	sd	se
Atherosclerotic	CCL3	69	7.09	11.34	10.34	1.53	9.39	10.92	10.0516	0.992775	0.119516
Atherosclerotic	TNF	69	4.54	7.18	6.2	0.81	5.76	6.57	6.13565	0.569242	0.0685287
Atherosclerotic	CCR2	69	4.66	7.07	6.02	0.76	5.72	6.48	6.02826	0.56772	0.0683454
Atherosclerotic	CCR5	69	5.37	8.63	7.59	1.13	6.98	8.11	7.51551	0.71353	0.0858989
Control	CCL3	35	5.21	10.08	7.25	1.985	6.435	8.42	7.43343	1.36322	0.230426
Control	TNF	35	3.98	5.87	4.56	0.56	4.39	4.95	4.67743	0.514595	0.0869824
Control	CCR2	35	3.92	6	4.89	0.625	4.54	5.165	4.88886	0.501672	0.0847981
Control	CCR5	35	4.88	7.26	5.78	0.96	5.335	6.295	5.86314	0.669665	0.113194
