# Supplementary material for: Identification of key genes in gout and atherosclerosis and construction of molecular regulatory networks
Source: Front Cardiovasc Med. 2024 Nov 29;11:1471633. doi: 10.3389/fcvm.2024.1471633 (PMC11638179; doi:10.3389/fcvm.2024.1471633)
Supplement: Supplementary file 1 [file Datasheet1.zip › Supplementary materials/Supplementary Table S8.xlsx]

## Sheet: Sheet 1
Immune cell infiltration analysis
group	B cells naive	B cells memory	Plasma cells	T cells CD8	T cells CD4 naive	T cells CD4 memory resting	T cells CD4 memory activated	T cells follicular helper	T cells regulatory (Tregs)	T cells gamma delta	NK cells resting	NK cells activated	Monocytes	Macrophages M0	Macrophages M1	Macrophages M2	Dendritic cells resting	Dendritic cells activated	Mast cells resting	Mast cells activated	Eosinophils	Neutrophils	P-value	Correlation	RMSE
Atherosclerotic	0	0.0290058	0.0125749	0.0438511	0	0.0764325	0	0.00942802	0	0	0	0.0420372	0.0534369	0	0.0327666	0.268783	0	0	0	0.335584	0	0.0961	0	0.195877	1.05166
Atherosclerotic	0	0.0743564	0	0	0	0.0283443	0.0022805	0.00511338	0.0140931	0	0	0.0221684	0	0.362341	0.0482799	0.35028	0	0	0	0.0927427	0	0	0	0.509084	0.866391
Control	0	0.0166287	0.0190697	0.0172033	0	0.156917	0.0401982	0	0	0	0	0.0295444	0.302975	0.0490481	0.0457735	0.241009	0	0	0.0427003	0.0255153	0	0.0134178	0	0.211784	1.00647
Control	0	0	0.0116827	0.172981	0	0.035221	0.0837044	0.0641658	0	0	0	0.0288508	0.123108	0	0.048319	0.356403	0	0	0.0748742	0	0	0.000690372	0	0.14082	1.02908
Control	0	0.057082	0.0142114	0.0655701	0	0.0687564	0.0132626	0	0	0.026863	0	0	0	0.338496	0.0482895	0.297832	0	0	0	0.0665622	0	0.00307524	0	0.209943	1.03618
Atherosclerotic	0	0	0.00333719	0.0558845	0	0	0.00639818	0.0403983	0	0.0534734	0	0.0253594	0.00976625	0.351804	0.0184989	0.315277	0	0	0	0.112366	0	0.00743687	0	0.612057	0.790492
Control	0	0	0.0327528	0.203857	0	0.0414575	0.140009	0	0	0	0	0.010641	0.126559	0.123753	0.0262625	0.230675	0	0.010752	0	0.05328	0	0	0	0.412115	0.910729
Control	0.0603539	0	0.0117465	0.0633381	0	0.241676	0.0903759	0.0359037	0	0.0462801	0	0.0121414	0.0273567	0	0.04974	0.195671	0.000419473	0.0211714	0.105293	0	0.00655218	0.0319804	0	0.0288574	1.06532
Control	0.0392759	0	0.0161143	0	0	0.243136	0.0608694	0	0	0	0.00945016	0.0272251	0.237131	0.0254023	0.0813865	0.224982	0	0	0.0350273	0	0	0	0	0.106909	1.04348
Control	0	0.0225457	0	0.147809	0	0.0673829	0.0867755	0.0152001	0	0	0	0.0828219	0.15608	0.0265445	0.0371821	0.343272	0	0	0	0.0123821	0	0.0020051	0	0.250569	0.98954
Atherosclerotic	0	0.0539942	0.0148378	0.032566	0	0.126125	0.0361152	0	0	0.029893	0	0.0259924	0.0168672	0.180291	0.0392742	0.228912	0	0	0	0.11471	0	0.100423	0	0.423085	0.906716
Atherosclerotic	0	0.0759902	0	0.00825577	0	0	0.000483384	0.0228814	0	0.0350636	0	0.0100541	0.0443416	0.469776	0.0185488	0.212876	0	0	0	0.0750221	0	0.026707	0	0.678266	0.736097
Control	0	0.0318116	0.0159632	0.123305	0	0.108372	0.0489573	0.0237805	0	0.00647002	0	0.0454516	0.0225147	0.184331	0.0741067	0.261665	0	0	0.0360991	0	0	0.0171719	0	0.342811	0.945301
Atherosclerotic	0	0.0873728	0	0.0408538	0	0	0.0353103	0.00963095	0.00799901	0.058458	0	0.00179018	0	0.435837	0.0338124	0.175625	0.000151365	0	0	0.101514	0	0.0116455	0	0.719098	0.706953
Atherosclerotic	0	0.0469267	0	0.0631228	0	0	0.00766804	0.0128908	0	0.0267443	0	0.0270455	0	0.458845	0.0402074	0.219304	0	0	0	0.0913257	0	0.00591926	0	0.70837	0.7104
Control	0.0128161	0	0	0.0427327	0	0.141698	0.0102281	0.0301796	0	0	0	0.116635	0.13311	0	0.057532	0.172726	0	0.0384556	0	0.226856	0	0.0170311	0	0.102153	1.07773
Control	0.0310421	0	0.0345747	0.0100043	0	0.154002	0.00705866	0.0489269	0	0	0	0.0624599	0.16701	0.131067	0.0631275	0.184173	0	0	0.0512062	0.0020812	0	0.0532669	0	0.123724	1.03776
Atherosclerotic	0	0.0589425	0.00994961	0.0950991	0	0.0500198	0	0.00682298	0	0.0346299	0	0.0580988	0.0177329	0.280017	0.0304624	0.223963	0	0	0	0.129316	0	0.00494525	0	0.534256	0.844601
Control	0	0.0289366	0.0145102	0.153903	0	0.0829514	0	0.00688214	0	0.0168286	0	0.0930028	0.0158753	0.0653695	0.0461851	0.40968	0	0	0.0422784	0.0133306	0	0.0102658	0	0.358813	0.940023
Atherosclerotic	0	0.0430603	0	0.0494599	0	0.00969293	0.0375738	0.0075857	0	0.0157469	0	0.0350825	0.0217153	0.334123	0.0204854	0.308625	0	0	0	0.109022	0	0.00782686	0	0.706728	0.718912
Atherosclerotic	0	0	0.0469777	0.111662	0	0.0539646	0.0619947	0	0	0	0	0.0399064	0.0368168	0.223984	0.0393682	0.293505	0	0	0	0.0918203	0	0	0	0.352844	0.945474
Atherosclerotic	0	0.0287742	0.00281766	0.0802836	0	0	0.0124557	0.0317547	0	0.0436744	0	0.022492	0.00704877	0.433004	0.0231573	0.191824	0	0	0	0.122713	0	0	0	0.721288	0.702369
Atherosclerotic	0	0.0121077	0.0499936	0.22772	0	0	0.0675284	0.0104885	0	0	0.00914316	0	0.0425178	0.15455	0.0662654	0.249658	0	0	0	0.110028	0	0	0	0.394154	0.920188
Atherosclerotic	0	0.0145384	0.0126235	0.021911	0	0.279339	0	0	0	0	0.0843481	0	0.0645112	0.114783	0.0160721	0.0254805	0	0	0	0.0951712	0.00494834	0.266274	0	0.0548121	1.10167
Atherosclerotic	0	0.0189448	0.0175285	0.0558601	0	0.0220698	0	0.0167303	0	0.0148391	0	0.0356894	0.0379266	0.348799	0.00337985	0.242648	0	0	0	0.160367	0	0.0252178	0	0.653335	0.759483
Atherosclerotic	0	0.0550095	0	0.00555401	0	0.0167102	0	0.00472318	0.00777767	0.0277478	0	0	0	0.562286	0.0207256	0.259496	0	0	0	0.0399704	0	0	0	0.726715	0.687647
Control	0.090444	0	0.077794	0.190638	0	0.0358146	0.141304	0.0118397	0	0	0	0	0.017281	0.106936	0.037066	0.174279	0	0	0	0.116604	0	0	0	0.0611136	1.05582
Control	0.0886931	0	0.161513	0.015853	0	0.116744	0.0841128	0.0284971	0	0	0	0.0468499	0.0175829	0.0159753	0.0433614	0.247363	0	0	0.103828	0	0.000608405	0.0290189	0	0.0206574	1.05674
Atherosclerotic	0	0.00934735	0.00522964	0.0771572	0	0	0.00389408	0.0101594	0	0.0490829	0	0.0332544	0	0.402911	0.0315679	0.255051	0	0	0	0.122345	0	0	0	0.604371	0.796166
Atherosclerotic	0	0.0678203	0.00465618	0.120925	0	0.0267439	0	0.00827181	0	0	0	0.0711393	0.0268756	0.185528	0.0199111	0.139387	0	0	0	0.291939	0	0.0368032	0	0.395384	0.933917
Atherosclerotic	0	0.0708459	0.0549012	0.105881	0	0	0.0422661	0.0329866	0	0	0	0.0408928	0.0510466	0.0821907	0.0729064	0.316242	0.000217682	0	0.109981	0	0	0.0196416	0	0.329624	0.947098
Atherosclerotic	0	0.0265752	0	0.0350914	0	0.0813805	0.0601167	0.0189358	0	0	0	0.0287954	0.034778	0.111503	0.0191346	0.351106	0	0	0	0.133867	0.014027	0.084689	0	0.430301	0.904015
Atherosclerotic	0	0.0414428	0.0027499	0.0238059	0	0.0132558	0.00347496	0.00534519	0	0	0	0.01376	0.0664361	0.133735	0	0.398749	0	0.00416218	0	0.0967362	0.0631638	0.133183	0	0.472582	0.884196
Control	0.0654526	0	0.0744296	0.0258865	0	0.164717	0.0394856	0	0	0	0	0.0550266	0.116201	0.0385419	0.129135	0.239884	0	0	0.0512402	0	0	0	0	0.0505994	1.0644
Atherosclerotic	0	0.0185114	0.00469554	0.0439007	0	0.0296649	0.00781365	0.0194277	0	0.0525858	0	0.0110569	0	0.477465	0.0247036	0.225298	0	0	0	0.0848764	0	0	0	0.684689	0.730348
Atherosclerotic	0	0.0419741	0	0	0.0485168	0.00510149	0.143265	0	0	0	0.0562465	0	0.00450198	0.272954	0.0178683	0.329011	0.0026158	0	0	0.0565461	0	0.0213984	0	0.526684	0.850023
Atherosclerotic	0	0	0.00751722	0.0239021	0	0	0	0.0111461	0	0.0340137	0	0.0123374	0	0.506127	0.015473	0.259826	0	0	0	0.129657	0	0	0	0.725302	0.689199
Atherosclerotic	0	0.0440863	0.00502954	0.0638889	0	0.0229985	0.00394656	0	0.00137885	0.0469525	0	0.0292958	0.00164895	0.344408	0.0294503	0.228284	0	0	0	0.176718	0	0.00191349	0	0.67873	0.740023
Control	0.0899519	0	0.0663821	0.218711	0	0.0720402	0.167215	0.0083888	0	0	0	0.0418341	0.038824	0	0.0537764	0.152758	0.00168824	0	0.0884306	0	0	0	0	0.064766	1.05273
Control	0	0	0.0160797	0.0142596	0	0.287111	0.0846057	0	0	0	0	0.0340891	0.185481	0.0531642	0.0886513	0.0824698	0	0	0	0.115569	0.00968785	0.0288319	0	0.0183356	1.08492
Atherosclerotic	0	0.0221752	0.00755933	0.0656953	0	0.0112606	0.0402308	0.0145687	0	0.0209834	0	0.00888784	0.000296709	0.486836	0.0143947	0.193832	0	0	0	0.10097	0	0.0123098	0	0.641097	0.767427
Control	0.0173021	0	0.0118426	0.125719	0	0.165944	0.197982	0	0	0	0	0	0.0792835	0	0.046044	0.147559	0.000869004	0	0.172746	0	0.00238566	0.0323232	0	0.026578	1.0636
Control	0.0191684	0	0.0380386	0.0198534	0	0.173657	0.0343225	0	0	0.00721783	0	0.0268388	0.0876318	0.00756984	0.0383046	0.464052	0	0	0.0581644	0	0	0.0251804	0	0.104915	1.05286
Atherosclerotic	0	0.0418474	0.00787773	0.0504276	0	0.00187765	0.0568864	0.00541296	0	0.0394504	0	0.018236	0.00169936	0.472342	0.0139494	0.226153	0	0	0	0.0617163	0	0.00212404	0	0.722832	0.698568
Atherosclerotic	0	0.0293733	0.00805734	0.0794927	0	0	0.0448347	0.0293255	0	0.043705	0	0.0341346	0.0254242	0.341001	0.0295519	0.239136	0	0	0	0.0891735	0	0.00679003	0	0.607709	0.79599
Atherosclerotic	0	0.0395552	0	0.0685711	0	0	0	0.0265212	0	0.00942417	0	0.0384087	0.0294709	0.263283	0.014366	0.348243	0	0	0	0.159032	0	0.00312516	0	0.541543	0.840567
Atherosclerotic	0	0.0649595	0	0.0307103	0	0	0.0375294	0.021151	0	0.00994555	0	0.0149241	0.0225923	0.420999	0.0188671	0.265593	0	0	0	0.0858928	0	0.00683587	0	0.613728	0.789457
Atherosclerotic	0	0.0429487	0.0111724	0.134062	0	0.0614112	0	0.0197505	0	0	0	0.0524942	0.0314874	0.328424	0.0356082	0.111905	0	0	0	0.159936	0	0.0108001	0	0.365898	0.944946
Atherosclerotic	0	0.030739	0	0.101318	0	0.0145468	0.00405769	0.0141342	0.000657755	0.0100073	0	0.0153746	0	0.486236	0.0258414	0.193206	0	0	0	0.103882	0	0	0	0.719404	0.699469
Atherosclerotic	0	0.0332156	0.0015149	0.099654	0	0	0	0.0159443	0.00053865	0.0288431	0	0.0259871	0	0.440526	0.0124401	0.253588	0	0	0	0.0877489	0	0	0	0.628977	0.777157
Atherosclerotic	0	0.0568653	0	0.0595763	0	0	0.0105972	0.0103273	0	0	0	0.0113748	0	0.490659	0.0229127	0.237177	0	0	0	0.10051	0	0	0	0.680713	0.732993
Control	0	0.0429728	0.00600039	0.0809101	0	0.205983	0.0510001	0.0137337	0	0.0234645	0	0.063321	0.130909	0.0195044	0.0678355	0.146767	0	0	0	0.12786	0	0.0197395	0	0.0961451	1.05525
Atherosclerotic	0	0	0.0303097	0.0989379	0	0	0.00413193	0.0197432	0	0.0159967	0	0.0236889	0	0.375311	0.00982408	0.266068	0	0	0	0.155988	0	0	0	0.506695	0.866951
Control	0	0	0.0509592	0.065248	0	0.0883691	0	0.0396886	0	0.0168162	0	0.126591	0.059887	0.0216177	0.0369345	0.342251	0	0	0	0.101285	0	0.0503526	0	0.0713146	1.07658
Atherosclerotic	0	0.0545085	0.00254095	0.0866334	0	0	0	0.0108218	0	0.0286175	0	0.0209904	0	0.417881	0.0170735	0.216277	0	0	0	0.144656	0	0	0	0.687389	0.730197
Atherosclerotic	0	0.0962611	0.00392513	0.0370041	0	0.0752551	0	0.00546001	0	0.0492613	0	0.0634797	0	0.324632	0.0451509	0.246669	0	0	0	0.052902	0	0	0	0.431194	0.907218
Atherosclerotic	0	0.03595	0.00823503	0.121716	0	0.0389833	0	0.00653425	0	0	0	0.0823049	0.0348085	0.198961	0.0238882	0.12571	0	0	0	0.276012	0.0108111	0.0360856	0	0.370463	0.948733
Atherosclerotic	0.00283655	0	0.0699229	0.212128	0	0.0399564	0.113957	0	0	0	0	0.0769667	0.0589902	0	0.0627173	0.273366	0	0	0.0891595	0	0	0	0	0.0740299	1.05465
Atherosclerotic	0	0.0335709	0.00679519	0.121384	0	0	0.0600615	0.0068019	0	0.0483424	0	0.0301434	0.00307958	0.300396	0.0278408	0.245635	0	0	0	0.109382	0	0.0065674	0	0.687344	0.742467
Atherosclerotic	0	0.0481211	0	0.117263	0	0	0.115694	0	0	0.0352398	0	0.0294806	0	0.281564	0.0889717	0.243501	0.00909082	0	0	0.0246363	0	0.00643612	0	0.540224	0.841356
Control	0.0749407	0	0.0622922	0.190028	0	0.0549711	0.1404	0	0	0	0	0	0.0157553	0.0827723	0.0415408	0.21898	0	0	0	0.11832	0	0	0	0.0611609	1.05763
Atherosclerotic	0	0.0648877	0	0.00495287	0.0252143	0	0.00956076	0.0177203	0.0069318	0.0230918	0.00359225	0	0	0.544757	0.028895	0.198697	0.00699717	0	0	0.0647026	0	0	0	0.757315	0.658873
Control	0	0.0396592	0.00797807	0.0420751	0	0.212923	0.0534347	0	0	0	0	0.0355544	0.0844643	0.0455761	0.0319199	0.348917	0	0	0.0631642	0	0	0.0343341	0	0.0913523	1.0498
Atherosclerotic	0	0.0638838	0	0.0689514	0	0.212651	0	0.00710197	0	0.0132493	0	0.127399	0.0432561	0.0694391	0.0621471	0.249912	0	0	0.00894689	0.0504184	0	0.0226437	0	0.231603	1.00065
Atherosclerotic	0	0.0558558	0.009589	0.0656884	0	0	0.0530105	0	0	0.0295097	0	0.0287786	0	0.417349	0.0156268	0.173657	0	0	0	0.150936	0	0	0	0.664141	0.750528
Atherosclerotic	0	0.010004	0.00618949	0.0733922	0	0	0.0136693	0.0117537	0	0.0279623	0	0.0210284	0.00301376	0.445121	0.0167757	0.238518	0	0	0	0.132572	0	0	0	0.674465	0.739092
Atherosclerotic	0	0.0491019	0	0.0361961	0	0	0.0422441	0.0087622	0	0.0296739	0	0.0172279	0	0.548691	0.0187091	0.156282	0	0	0	0.0931114	0	0	0	0.730821	0.685839
Atherosclerotic	0	0.0512412	0	0.0596455	0	0	0.0394907	0.0137432	0	0.012501	0	0.00875869	0.0111063	0.403399	0.0216146	0.303269	0	0	0	0.0750876	0	0.000143297	0	0.6268	0.779378
Atherosclerotic	0	0.0726814	0.00760699	0.0703592	0.0112222	0	0.000717354	0.0040646	0.00311721	0.036424	0	0.011516	0.010558	0.412222	0.0122476	0.185182	0	0	0	0.159513	0	0.00256768	0	0.62928	0.777466
Control	0	0.0994646	0.0220213	0.0215781	0	0.161644	0.000972883	0.00288593	0	0	0.0103757	0.036053	0.0829959	0.112805	0.0285	0.216866	0	0	0	0.192135	0.00613766	0.00556437	0	0.206387	1.01097
Atherosclerotic	0	0.0304083	0.00528959	0.0823054	0	0.0201055	0.000705265	0.0173946	0	0.0374527	0	0.0223747	0.00870889	0.341622	0.0217979	0.26703	0	0	0	0.143418	0	0.00138728	0	0.652143	0.761391
Atherosclerotic	0	0.0692059	0	0.0137787	0	0	0.0117287	0.0166073	0	0.0322467	0	0.0108651	0.0432326	0.483698	0.0173909	0.200823	0	0	0	0.0784437	0	0.0219791	0	0.670679	0.742398
Atherosclerotic	0	0.0126629	0	0.0523748	0	0.0384694	0	0.0239116	0.00252605	0.0216714	0	0.0385183	0	0.204124	0.028255	0.329157	0	0	0	0.22825	0	0.0200794	0	0.557504	0.829519
Control	0	0.0547441	0	0.0533402	0	0.171635	0.0368691	0.0342233	0	0	0	0.134281	0.107262	0	0.0714564	0.252546	0	0	0.0258373	0.0300105	0	0.027795	0	0.158638	1.03026
Atherosclerotic	0	0.0483973	0.00287637	0.0725226	0	0.162662	0	0.0110216	0	0	0	0.0834269	0.0449532	0.0363969	0.0525125	0.292964	0	0	0	0.156637	0	0.035629	0	0.0980162	1.06331
Atherosclerotic	0	0.17466	0.018173	0.140458	0	0.107031	0.0220849	0.00117648	0	0	0	0.0722125	0.0632108	0.0766321	0.0539783	0.145895	0	0	0.124488	0	0	0	0	0.0793673	1.04716
Atherosclerotic	0	0.0544058	0.0160115	0.100428	0	0.0202541	0.00496695	0.00066809	0	0.0299082	0	0.0478609	0	0.449377	0.0243003	0.224738	0	0	0	0.0270812	0	0	0	0.526305	0.853067
Atherosclerotic	0	0.0148047	0.00428954	0.0130487	0	0.00244386	0	0.00564513	0.00169997	0.0368768	0	0.0172033	0	0.46246	0.0160837	0.292579	0	0	0	0.132866	0	0	0	0.69827	0.716118
Atherosclerotic	0	0.0641249	0.0378285	0.0367244	0	0.128744	0.00555088	0	0	0	0	0.0471652	0	0.139745	0.0301934	0.366136	0	0	0	0.140798	0.00298895	0	0	0.318205	0.962981
Control	0	0.01823	0.00325322	0.00214638	0	0.1868	0	0.00476889	0	0	0	0.0376069	0.118084	0	0.0468304	0.479	0	0	0.00101257	0.0797888	0	0.022479	0	0.190579	1.02612
Atherosclerotic	0	0.107842	0	0.0177928	0.00459085	0	0.00248526	0.0136007	0.00640527	0.0111195	0	0.000497767	0	0.500617	0.0332868	0.19725	0	0	0	0.104512	0	0	0	0.753	0.666349
Atherosclerotic	0	0.0901785	0.018007	0.00942904	0.0236899	0.0097182	0.00163569	0	0.00367456	0.0465724	0	0	0	0.329563	0.026565	0.347882	0	0	0.0102207	0.021391	0	0.0614727	0	0.667358	0.750075
Control	0.035508	0	0.0152277	0.034797	0	0.365034	0.0041612	0.00484554	0	0	0	0.0513328	0.11511	0.0190501	0.0559644	0.171939	0	0	0	0.0916696	0.0150324	0.0203281	0	0.106834	1.04771
Atherosclerotic	0	0.0576207	0	0.116712	0	0.0341953	0.0392938	0	0.00444	0	0.0148589	0	0	0.520709	0.0308979	0.0967267	2.05491e-05	0	0	0.0845246	0	0	0	0.745704	0.678568
Control	0	0.0247216	0	0.102445	0	0	0.0663624	0	0	0.0147054	0.00230935	0	0	0.514722	0.0249948	0.224523	0	0	0	0.0252164	0	0	0	0.548039	0.84228
Control	0.00938912	0	0	0.0383245	0	0.157123	0.0589391	0	0	0	0.00421105	0.0357076	0.0929505	0.0859671	0.093044	0.249003	0	0	0.140779	0	0	0.034563	0	0.0919666	1.05004
Control	0.010847	0	0.0698279	0.0758807	0	0.0848476	0	0.0791472	0	0	0	0.0793559	0.206183	0.0760512	0.0505714	0.110336	0	0.0329506	0.0348028	0	0.0255754	0.063623	0	0.0556044	1.06209
Atherosclerotic	0	0.0224467	0.00989606	0.0671578	0	0.0332595	0.035669	0.0218597	0	0.0436703	0	0.0420125	0.000535291	0.310772	0.030683	0.267541	0	0	0	0.114497	0	0	0	0.601447	0.8002
Control	0	0.0037361	0.0112708	0.162393	0	0.100015	0	0	0	0.0123402	0	0.0755674	0.015233	0.0586611	0.0454217	0.451973	0	0	0.0315734	0.024006	0	0.00780965	0	0.385686	0.9277
Atherosclerotic	0	0.0229527	0	0.0505147	0	0.0498878	0	0.0112602	0.00237238	0.125057	0	0.0211489	0	0.312305	0.0757523	0.317111	0	0	0	0.0116384	0	0	0	0.506222	0.863189
Control	0.0158819	0	0.100118	0.117009	0	0.184981	0.0655119	0.0235088	0	0	0	0.012649	0.0855238	0	0.0195261	0.249181	0	0.00227854	0	0.0971853	0	0.0266453	0	0.0289412	1.06566
Control	0	0	0.0301472	0.194921	0	0.0576666	0.148441	0	0	0	0	0.00731093	0.141241	0.110694	0.0250127	0.216028	0	0.018419	0	0.0501191	0	0	0	0.396974	0.917616
Atherosclerotic	0	0.0151104	0.0094834	0.120348	0	0	0.0336013	0.0212451	0	0.043132	0	0.0476743	0.0326983	0.364503	0.0372921	0.153551	0	0	0	0.114636	0.00672525	0	0	0.662766	0.75645
Atherosclerotic	0	0.0503575	0.0146235	0.0115203	0	0.058421	0.0266503	0.0184176	0	0.0130304	0	0.000371704	0.0233532	0.422305	0.0128462	0.235394	0	0	0.0118047	0.0419758	0	0.0589297	0	0.50062	0.870733
Atherosclerotic	0	0.0664735	0.00997316	0	0.0331752	0.036355	0.0140277	0.0106226	0	0.0129115	0	0.027543	0	0.428226	0.0150582	0.204873	0.00112926	0	0	0.139632	0	0	0	0.681284	0.735738
Atherosclerotic	0	0.0437941	0	0.032761	0	0.0136526	0	0.0613073	0	0.03139	0	0.0352667	0	0.24363	0.0277911	0.290262	0	0	0	0.206492	0	0.0136528	0	0.29774	0.989123
Atherosclerotic	0	0.0917157	0	0.000717353	0	0.0506102	0.00466556	0.0177698	0	0	0	0.0261633	0	0.374739	0.0384281	0.23414	0	0	0	0.14623	0	0.0148208	0	0.493174	0.874721
Atherosclerotic	0	0.0554824	2.02906e-05	0.152942	0	0	0.00776091	0.00213018	0	0.0255617	0	0.0260274	0.00108288	0.324445	0.0291432	0.315994	0	0	0.0224369	0.0250726	0	0.0119002	0	0.497062	0.868647
Atherosclerotic	0	0.0164892	0.0134723	0.157497	0	0.0439188	0.00195511	0.00434571	0	0	0	0.0660998	0.026783	0.263527	0.0165155	0.269945	0	0	0	0.119451	0	0	0	0.503399	0.863747
Atherosclerotic	0	0.0262786	0.010327	0.134689	0	0.00276865	0.118238	0.00373429	0	0.0262121	0	0.0188396	0.00109242	0.288032	0.014146	0.31038	0.000701692	0	0	0.0445605	0	0	0	0.600056	0.803807
Control	0.0953695	0	0.0610632	0.0537527	0	0.180595	0.10364	0	0	0.00415558	0	0.0277541	0.0413958	0	0.0582044	0.25119	0	0	0.12288	0	0	0	0	0.0561594	1.04801
Control	0	0	0.00981795	0.125714	0	0.091656	0.082338	0.0176428	0	0	0.0363181	0.0607198	0.223162	0	0.0627574	0.261552	0	0	0	0.0247461	0	0.00357581	0	0.143516	1.03656
Control	0	0.0176111	0.0156615	0.0641112	0	0	0.0395751	0.0228098	0	0.0485579	0	0.00536609	0	0.532521	0.0329968	0.202241	0	0	0.0167908	0.00175846	0	0	0	0.615258	0.789001
Atherosclerotic	0	0.0409834	0	0.0122869	0	0.0350274	0	0.00355477	0.00575854	0.0300964	0	0.0332299	0	0.307946	0.0200145	0.43501	0	0	0	0.076092	0	0	0	0.550708	0.836191
