# Supplementary material for: Identification of key genes in gout and atherosclerosis and construction of molecular regulatory networks
Source: Front Cardiovasc Med. 2024 Nov 29;11:1471633. doi: 10.3389/fcvm.2024.1471633 (PMC11638179; doi:10.3389/fcvm.2024.1471633)
Supplement: Supplementary file 1 [file Datasheet1.zip › Supplementary materials/Supplementary Table S9.xlsx]

## Sheet: miRNA-mRNA
miRNA-mRNA regulatory network
ID	Species(miRNA)	Species(Target)	miRNA	Target	Reporter assay	Western blot	qPCR	Microarray	NGS	pSILAC	Other	CLIP-Seq	Sum	Number of paper
MIRT438283	hsa	hsa	hsa-miR-223-3p	CCL3	1	0	0	0	0	0	0	0	1	1
MIRT736396	hsa	hsa	hsa-miR-369-3p	CCL3	0	0	1	0	0	0	0	0	1	0
MIRT037379	hsa	hsa	hsa-miR-744-3p	CCR2	0	0	0	0	1	0	0	0	1	1
MIRT018230	hsa	hsa	hsa-miR-335-5p	CCR2	0	0	0	1	0	0	0	0	1	1
MIRT527318	hsa	hsa	hsa-miR-532-5p	CCR2	0	0	0	0	1	0	0	1	2	2
MIRT527319	hsa	hsa	hsa-miR-618	CCR2	0	0	0	0	1	0	0	1	2	2
MIRT527315	hsa	hsa	hsa-miR-214-5p	CCR2	0	0	0	0	1	0	0	1	2	2
MIRT527316	hsa	hsa	hsa-miR-4539	CCR2	0	0	0	0	1	0	0	1	2	2
MIRT527314	hsa	hsa	hsa-miR-4633-5p	CCR2	0	0	0	0	1	0	0	1	2	2
MIRT527317	hsa	hsa	hsa-miR-4680-5p	CCR2	0	0	0	0	1	0	0	1	2	2
MIRT527312	hsa	hsa	hsa-miR-6514-3p	CCR2	0	0	0	0	1	0	0	1	2	2
MIRT527313	hsa	hsa	hsa-miR-6811-3p	CCR2	0	0	0	0	1	0	0	1	2	2
MIRT620744	hsa	hsa	hsa-miR-203a-3p	CCR5	0	0	0	0	1	0	0	1	2	2
MIRT641338	hsa	hsa	hsa-miR-204-5p	CCR5	0	0	0	0	1	0	0	1	2	2
MIRT641337	hsa	hsa	hsa-miR-211-5p	CCR5	0	0	0	0	1	0	0	1	2	2
MIRT620759	hsa	hsa	hsa-miR-548d-3p	CCR5	0	0	0	0	1	0	0	1	2	2
MIRT620769	hsa	hsa	hsa-miR-1237-3p	CCR5	0	0	0	0	1	0	0	1	2	2
MIRT620768	hsa	hsa	hsa-miR-1248	CCR5	0	0	0	0	1	0	0	1	2	2
MIRT620763	hsa	hsa	hsa-miR-3182	CCR5	0	0	0	0	1	0	0	1	2	2
MIRT620754	hsa	hsa	hsa-miR-3183	CCR5	0	0	0	0	1	0	0	1	2	2
MIRT620749	hsa	hsa	hsa-miR-4287	CCR5	0	0	0	0	1	0	0	1	2	2
MIRT620757	hsa	hsa	hsa-miR-548z	CCR5	0	0	0	0	1	0	0	1	2	2
MIRT620761	hsa	hsa	hsa-miR-548ac	CCR5	0	0	0	0	1	0	0	1	2	2
MIRT620751	hsa	hsa	hsa-miR-4469	CCR5	0	0	0	0	1	0	0	1	2	2
MIRT620748	hsa	hsa	hsa-miR-4685-3p	CCR5	0	0	0	0	1	0	0	1	2	2
MIRT620753	hsa	hsa	hsa-miR-4723-3p	CCR5	0	0	0	0	1	0	0	1	2	2
MIRT620766	hsa	hsa	hsa-miR-5008-3p	CCR5	0	0	0	0	1	0	0	1	2	2
MIRT620771	hsa	hsa	hsa-miR-5193	CCR5	0	0	0	0	1	0	0	1	2	2
MIRT620770	hsa	hsa	hsa-miR-660-3p	CCR5	0	0	0	0	1	0	0	1	2	2
MIRT620758	hsa	hsa	hsa-miR-548h-3p	CCR5	0	0	0	0	1	0	0	1	2	2
MIRT620741	hsa	hsa	hsa-miR-510-3p	CCR5	0	0	0	0	1	0	0	1	2	2
MIRT620765	hsa	hsa	hsa-miR-6737-3p	CCR5	0	0	0	0	1	0	0	1	2	2
MIRT620756	hsa	hsa	hsa-miR-6800-3p	CCR5	0	0	0	0	1	0	0	1	2	2
MIRT620745	hsa	hsa	hsa-miR-6817-3p	CCR5	0	0	0	0	1	0	0	1	2	2
MIRT620755	hsa	hsa	hsa-miR-6832-3p	CCR5	0	0	0	0	1	0	0	1	2	2
MIRT620747	hsa	hsa	hsa-miR-6845-3p	CCR5	0	0	0	0	1	0	0	1	2	2
MIRT620752	hsa	hsa	hsa-miR-6769b-3p	CCR5	0	0	0	0	1	0	0	1	2	2
MIRT620743	hsa	hsa	hsa-miR-6867-3p	CCR5	0	0	0	0	1	0	0	1	2	2
MIRT620762	hsa	hsa	hsa-miR-6868-3p	CCR5	0	0	0	0	1	0	0	1	2	2
MIRT620742	hsa	hsa	hsa-miR-6873-3p	CCR5	0	0	0	0	1	0	0	1	2	2
MIRT620767	hsa	hsa	hsa-miR-6889-3p	CCR5	0	0	0	0	1	0	0	1	2	2
MIRT620746	hsa	hsa	hsa-miR-7110-3p	CCR5	0	0	0	0	1	0	0	1	2	2
MIRT620750	hsa	hsa	hsa-miR-7113-3p	CCR5	0	0	0	0	1	0	0	1	2	2
MIRT620764	hsa	hsa	hsa-miR-7157-3p	CCR5	0	0	0	0	1	0	0	1	2	2
MIRT620760	hsa	hsa	hsa-miR-548bb-3p	CCR5	0	0	0	0	1	0	0	1	2	2
MIRT054325	hsa	hsa	hsa-miR-187-3p	TNF	1	0	1	0	0	0	0	0	2	1
MIRT006787	hsa	hsa	hsa-miR-19a-3p	TNF	1	1	1	0	0	0	0	0	3	2
MIRT736380	hsa	hsa	hsa-miR-34a-5p	TNF	1	1	1	1	0	0	0	0	4	0
MIRT006857	hsa	hsa	hsa-miR-203a-3p	TNF	1	0	0	0	0	0	0	0	1	1
MIRT054762	hsa	hsa	hsa-miR-130a-3p	TNF	1	1	1	0	0	0	0	0	3	1
MIRT437418	hsa	hsa	hsa-miR-143-3p	TNF	1	0	1	0	0	0	0	0	2	1
MIRT737366	hsa	hsa	hsa-miR-381-3p	TNF	1	1	1	0	1	0	0	0	4	0
MIRT053456	hsa	hsa	hsa-miR-452-5p	TNF	0	0	0	1	0	0	0	0	1	1
MIRT735944	hsa	hsa	hsa-miR-155-3p	TNF	0	0	0	1	0	0	0	0	1	0
MIRT735823	hsa	hsa	hsa-let-7c-5p	TNF	0	0	1	0	0	0	0	0	1	0
MIRT732884	hsa	hsa	hsa-miR-182-5p	TNF	0	0	1	0	0	0	0	0	1	0
MIRT735824	hsa	hsa	hsa-miR-149-5p	TNF	0	0	1	0	0	0	0	0	1	0
MIRT733152	hsa	hsa	hsa-miR-146a-3p	TNF	0	0	1	0	0	0	0	0	1	0
MIRT733677	hsa	hsa	hsa-miR-100-5p	TNF	0	1	1	0	0	0	0	0	2	0
MIRT733306	hsa	hsa	hsa-miR-183-5p	TNF	0	0	0	0	1	0	0	0	1	0
MIRT733305	hsa	hsa	hsa-miR-23a-5p	TNF	0	0	0	0	1	0	0	0	1	0
MIRT733307	hsa	hsa	hsa-miR-193a-5p	TNF	0	0	0	0	1	0	0	0	1	0
MIRT733309	hsa	hsa	hsa-miR-941	TNF	0	0	0	0	1	0	0	0	1	0
MIRT736023	hsa	hsa	hsa-miR-708-5p	TNF	0	1	1	0	0	0	0	0	2	0
MIRT731667	hsa	mmu	hsa-miR-16-5p	Tnf	1	0	1	0	0	0	0	0	2	1

## Sheet: TF-mRNA
TF-mRNA regulatory network
# [TF]	[Target]	[Type]	[Reference]
E2F1	CCL3	Unknown	17707233
NFKB1	CCL3	Activation	16982926
NFKB1	CCL3	Unknown	11342414;17707233
RELA	CCL3	Activation	16982926
RELA	CCL3	Unknown	11342414;17707233
RUNX1	CCL3	Activation	12771199
STAT1	CCL3	Activation	16628196
NFKB1	CCR2	Activation	19156404
RELA	CCR2	Activation	19156404
KLF2	CCR5	Activation	22988032
NFKB1	CCR5	Unknown	12745546;19469019;9840284
NR3C2	CCR5	Activation	11751947
RELA	CCR5	Unknown	12745546;19469019;9840284
YY1	CCR5	Repression	12571248;15737629
ATF2	TNF	Activation	10688670;10748079;10913190;20068037
CEBPB	TNF	Unknown	10629048;9566900
CEBPD	TNF	Unknown	10629048
E2F1	TNF	Unknown	17707233
EGR1	TNF	Activation	10913190;14767560
ETV4	TNF	Unknown	7896795
HDAC11	TNF	Repression	21239696
HDAC3	TNF	Unknown	15356147
HMGB2	TNF	Activation	18218727
HSF1	TNF	Unknown	18689673
IRF5	TNF	Unknown	20237317
JUN	TNF	Activation	10318823;10688670;10748079;10913190
JUN	TNF	Unknown	7896795;9566900
LRRFIP1	TNF	Repression	16199883
NFAT5	TNF	Unknown	11485737
NFKB1	TNF	Activation	10079106;10748079;11749970;12058956;12686724;15013838;16707469;16916598;17407192;18057724;20066113;7876168;8219230;8679226
NFKB1	TNF	Unknown	10551799;10837498;10963848;11297551;14960579;15812247;16040075;16433741;17442180;17707233;18285351;20237317;9916895
NR4A1	TNF	Repression	19213954
RELA	TNF	Activation	10079106;10748079;11749970;12058956;12686724;15013838;16707469;16916598;17407192;18057724;20066113;7876168;8219230;8679226
RELA	TNF	Unknown	10551799;10837498;10963848;11297551;14960579;15812247;16040075;16433741;17442180;17707233;18285351;20237317;9916895
SIRT1	TNF	Unknown	21245135
SP1	TNF	Activation	10688670;10913190
SP1	TNF	Repression	12759366
SPI1	TNF	Unknown	10748079
